# Supplementary material for: Serotonin signaling regulates actomyosin contractility during morphogenesis in evolutionarily divergent lineages
Source: Nat Commun. 2023 Sep 8;14:5547. doi: 10.1038/s41467-023-41178-w (PMC10491668; doi:10.1038/s41467-023-41178-w)
Supplement: Supplementary file 25 — Source Data [file 41467_2023_41178_MOESM25_ESM.xlsx]

## Sheet: Fig1
	Quantification of Cumulative T1s in 5HT2A loss-of-function related to Fig 1c												Quantification of Cumulative T1s in 5HT2A gain-of-function related to Fig 1m
Time (min)	Control					5HT2A-/-						Time (min)	Control						5HT2A++
0	0	0	0	1.4	3	0	0	0	0	0		0	0	0	0	0	0	0	0	0	0	0	0	0
1	0	0.657895	0.900901	1.4	4.42857	0	1.94175	0	0	0		1	0	2.46914	1.07527	0	2.40964	2.32558	0	0	0	0	0	0.952381
2	0.862069	0.657895	0.900901	3.46897	9.1583	0	1.94175	0	2	2		2	0	2.46914	2.01867	0.892857	6.25579	10.0721	1.04167	0	0	0	0	1.86147
3	4.1141	3.9546	9.00901	4.76767	11.6123	0.787402	2.81894	0.649351	2.92593	2.92593		3	0.917431	2.46914	6.32901	0.892857	7.46061	13.7217	1.04167	0	0	0	0.862069	3.71332
4	5.66449	6.54527	11.409	7.83515	14.6611	2.04526	6.42254	0.649351	2.92593	5.51213		4	0.917431	2.46914	9.47862	2.55952	7.46061	14.457	1.04167	0	0	0	3.20582	6.32202
5	6.38913	7.53049	13.6991	9.02563	18.4245	6.26213	7.229	1.2987	2.92593	10.3902		5	0.917431	8.59158	10.1683	10.6896	11.1643	20.7562	1.04167	0	0	0	3.96339	7.08538
6	8.53198	7.53049	17.2202	13.2172	20.7775	7.91048	7.229	1.98836	2.92593	10.3902		6	0.917431	12.5916	11.5196	16.8965	15.0105	25.6173	4.42005	0	0	0	4.63006	7.77031
7	12.8177	7.53049	20.0774	14.8566	24.7775	9.48116	7.229	1.98836	4.39651	11.8608		7	0.917431	13.4463	12.7317	20.6701	15.768	26.2752	5.03354	0	0	0	6.56555	8.4239
8	15.5955	10.0181	22.8171	18.2085	28.0207	13.4812	8.74415	1.98836	5.07679	12.541		8	0.917431	13.4463	15.0439	23.6113	16.5199	26.9162	6.70021	0	0	0.657895	9.03468	9.04502
9	19.1166	11.9693	22.8171	20.9408	31.8045	16.4515	9.46357	3.33971	5.07679	14.4641		9	0.917431	13.4463	17.9509	26.4046	17.1822	27.5532	10.9783	0	0	1.24613	10.171	9.04502
10	23.1707	14.8961	25.9227	23.1266	34.5669	19.3086	11.6218	7.08971	6.36711	15.7544		10	2.35628	15.2427	21.1941	28.0805	18.4322	29.9628	13.0947	0	0	4.11969	13.6393	10.7892
11	23.8651	19.3515	27.786	25.1779	39.1823	20.2345	12.3115	11.4375	7.60934	16.9967		11	2.35628	16.9002	22.225	29.711	19.698	29.9628	15.672	2.0979	2.08333	5.24964	15.2967	12.4286
12	25.9928	24.9638	30.7622	27.2612	42.3569	22.1576	14.2983	15.5073	8.82886	18.2162		12	5.75764	20.6636	25.852	33.0077	20.3432	33.5556	18.1596	4.02098	3.35722	6.28056	17.4357	14.5791
13	27.335	27.8623	31.3872	30.354	44.4294	22.1576	16.259	17.9613	12.4874	21.8747		13	8.9222	21.6945	29.8924	38.5632	22.0574	37.6492	19.14	6.97956	4.50664	8.31102	19.0064	15.5943
14	28.6864	28.3502	31.997	31.4292	45.9838	22.6142	18.8564	19.7364	13.6708	23.0582		14	14.0504	23.725	33.7759	40.8489	22.6388	41.9175	20.6251	9.2917	7.3315	12.2326	20.499	20.4252
15	30.1357	29.8653	34.5447	32.9521	47.5382	22.6142	20.7795	20.3212	14.8404	24.2277		15	17.7089	27.3332	36.2511	45.3433	24.7779	44.9115	22.5956	12.625	7.3315	13.1628	21.9768	23.1902
16	31.4962	33.4186	36.2991	37.6396	50.5085	26.1698	23.0017	21.5117	17.0626	26.45		16	18.8994	31.9018	39.6658	49.461	27.5101	51.2699	24.5468	13.1775	8.97985	14.5203	24.3806	28.9045
17	32.2004	34.4603	38.666	41.2478	53.0338	26.1698	23.5635	23.9213	17.0626	26.45		17	21.8406	33.9118	42.0354	53.5072	31.3145	56.564	27.8961	16.2863	10.6103	17.6314	25.7957	29.7934
18	36.2004	35.9987	39.8855	43.8252	54.5263	26.1698	24.6685	25.7618	18.1862	27.5736		18	26.0073	35.9526	44.8926	56.3321	32.9361	59.6696	27.8961	18.3697	13.889	18.5323	28.1322	31.5401
19	38.2983	38.1151	41.1513	45.8556	57.6033	26.1698	28.0393	25.7618	19.9304	29.3178		19	27.1837	39.418	49.7003	60.221	37.3317	62.1086	29.3886	20.9738	16.0395	20.3101	29.5275	35.3863
20	41.723	39.6457	41.7466	47.4429	58.6237	26.1698	29.8144	27.6849	20.4922	29.8796		20	28.9694	43.3204	53.5464	61.3321	40.0491	65.2336	33.3687	23.0043	20.4351	22.0645	30.9294	38.3777
21	45.9783	41.3032	44.814	48.5011	60.1543	26.1698	32.0244	29.0363	22.7911	32.1784		21	30.1529	47.798	56.9281	65.1572	42.2713	69.6086	34.3588	25.5043	23.7871	23.4038	31.4033	40.4874
22	48.718	45.823	46.0262	49.6505	63.7812	27.9476	33.7098	30.3696	23.9274	33.3148		22	33.0941	51.4063	57.4135	67.3311	47.5905	72.7336	36.9766	27.4845	25.9261	24.3128	34.2469	42.5971
23	49.4427	45.823	47.937	51.9761	67.1903	29.7494	33.7098	31.0499	25.6615	35.0489		23	35.9842	56.9618	59.3647	67.852	51.8458	78.4661	41.8153	29.4262	29.2228	26.2267	35.7104	46.2669
24	50.9242	46.9658	50.5686	53.8749	68.955	30.1998	35.3765	32.3922	25.6615	35.0489		24	40.504	57.4569	62.8823	69.9353	57.2221	82.2397	43.9775	31.9138	33.069	29.576	37.6521	48.842
25	53.8871	47.5682	51.9109	56.6146	69.5723	31.6776	36.4754	32.3922	25.6615	35.0489		25	42.1894	60.9051	64.824	73.8901	61.0059	83.573	49.0911	33.4138	35.8162	33.5961	39.6622	51.6327
26	57.0871	50.7328	51.9109	60.9003	69.5723	33.134	37.5927	32.3922	26.9354	36.3228		26	43.9037	63.9202	68.451	78.596	65.9239	90.9556	51.4167	36.3989	39.771	36.8219	41.8127	54.9502
27	57.0871	53.8384	55.0605	60.9003	69.5723	35.1142	39.232	33.9073	27.6066	36.9939		27	46.8107	65.4202	72.1352	83.1158	69.7913	93.7725	53.0927	39.34	41.4756	39.9147	44.3768	57.3199
28	58.6871	55.8654	56.6109	60.9003	70.3535	38.2392	41.5442	33.9073	29.6336	39.0209		28	52.3321	67.9455	73.2222	87.093	73.8376	96.4752	55.8137	41.4019	46.266	42.1369	45.4024	60.1236
29	64.2427	56.6173	59.2195	61.755	70.3535	39.8265	43.3406	38.4528	30.9849	40.3723		29	54.1955	70.0731	73.7686	89.8708	78.409	97.9789	57.7618	44.9916	49.8374	43.218	48.0202	65.3049
30	66.0445	57.3316	59.9771	61.755	70.3535	41.977	45.7502	39.234	33.2926	42.68		30	60.1835	73.2989	73.7686	89.8708	81.1868	101.5	60.703	48.9916	52.943	46.7894	51.7837	71.5907
	p value at 30 min												p value at 30 min
	Two-tailed Mann-Whitney test p= 0.0079												Two-tailed Mann-Whitney test p= 0.0087
	Quantification of MyoII distribution in 5HT2A loss-of-function Fig. 1e-g
	DV-Junctions Fig.1 e
	Time (min)	Control								5HT2A-/-								P value from Mann-Whitney test (two-tailed)
	T-5	33.027	20.101	24.582	30.269	19.447	20.106	26.075	10.001	20.811	10.483	11.346	10.372	8.514	8.709	6.91	19.5	0.015
	T0	47.847	28.012	38.293	40.508	39.196	27.453	29.681	37.973	10.839	19.005	20.56	16.02	15.441	17.451	13.378	32.314	0.001
	T5	56.692	38.909	44.236	41.985	42.941	37.242	46.173	41.569	17.457	23.797	26.064	25.517	29.162	23.192	19.857	33.371	0.0001
	T10	48.518	34.561	58.663	50.547	52.746	49.407	45.947	53.91	27.901	25.469	31.121	27.722	28.779	27.871	27.98	34.878	0.00031
	T15	51.117	51.411	52.342	36.669	50.873	51.288	60.537	35.397	38.667	28.087	35.652	29.886	29.059	29.375	26.342	38.072	0.003
	AP-Junctiona Fig.1 e
	Time (min)	Control								5HT2A-/-								P value from Mann-Whitney test (two-tailed)
	T-5	15.357	7.645	9.44	11.89	7.111	8.636	10.204	8.307	12.113	5.062	5.573	6.218	4.571	4.376	5.182	8.25	0.015
	T0	18.287	13.034	12.928	16.201	16.573	14.102	11.046	14.357	4.706	7.255	7.857	7.184	8.01	7.896	5.105	10.696	0.000155
	T5	20.198	16.28	23.206	17.184	17.487	15.129	14.082	15.134	7.088	10.322	10.686	8.69	9.859	9.701	6.026	12.378	0.000155
	T10	21.449	18.478	24.097	15.433	16.028	20.767	19.214	21.301	10.298	11.128	14.172	11.39	12.637	12.078	9.111	10.057	0.000155
	T15	19.392	23.689	21.913	18.105	20.931	25.26	22.076	13.55	13.636	14.712	17.02	11.688	13.701	10.172	10.247	17.445	0.003
	Amplitude of polarity Fig.1 f
	Time (min)	Control								5HT2A-/-								P value from Mann-Whitney test (two-tailed)
	T-5	2.15062	2.6293	2.60403	2.54575	2.73478	2.32816	2.55537	1.20392	1.71807	2.07092	2.03589	1.66806	1.86261	1.99017	1.33346	2.35	0.021
	T0	2.61645	2.14915	2.96202	2.50034	2.36505	1.94675	2.68704	2.64491	2.30323	2.61957	2.61677	2.22996	1.92772	2.21011	2.62057	3.02113	0.798
	T5	2.80681	2.38999	1.90623	2.44326	2.4556	2.46163	3.27887	2.74673	2.4629	2.30546	2.43908	2.93636	2.95791	2.39068	3.29522	2.69599	0.645
	T10	2.26202	1.87039	2.43445	3.27525	3.29087	2.37911	2.39133	2.53087	2.70936	2.28873	2.19595	2.43389	2.27736	2.30758	3.07101	3.46803	0.959
	T15	2.63598	2.17025	2.38863	2.02535	2.43051	2.0304	2.74221	2.61232	2.83566	1.90912	2.09471	2.55698	2.12094	2.88783	2.5707	2.1824	0.959
	medial MyoII levels Fig.1 g
	Time (min)	Control								5HT2A-/-								P value from Mann-Whitney test (two-tailed)
	T-5	8.43532	7.94889	7.02433	7.10022	7.04881	5.88349	9.27486	6.44113	7.91323	4.87073	4.58452	6.00096	6.54533	5.93201	5.58997	5.00256	0.015
	T0	8.34882	8.37368	9.61986	8.43372	8.76731	9.90267	7.1051	11.4119	7.99239	5.24147	5.76544	5.46763	7.41197	7.41839	6.30633	6.59605	0.001
	T5	8.41366	11.4658	9.34059	8.19076	8.15676	8.9658	5.66144	11.3609	6.39493	4.23648	3.74127	5.64091	7.91259	5.96071	6.12143	5.55888	0.002
	T10	8.32444	10.7401	11.0169	8.06171	8.39006	8.59332	8.08024	11.9461	5.35481	3.43044	4.69871	7.75658	8.15029	5.85927	5.64738	5.90034	0.000622
	T15	11.3643	9.69649	12.1424	9.25282	8.982	7.58402	13.3887	11.1678	10.2654	6.62815	5.61276	6.37369	5.82819	4.22187	5.16759	8.04138	0.003
	Quantification of MyoII distribution in 5HT2A gain-of-function Fig. 1i-k
	DV Junctions Fig.1 i
	Time (min)	Control									5HT2A++												P value from Mann-Whitney test
	T-5	21.376	13.81	14.147	15.897	19.342	11.641	16.563	13.016	17.169	14.451	11.285	14.277	15.824	18.203	20.254	21.709	16.247	17.207	18.235	22.41	19.908	0.219
	T0	30.36	22.634	19.32	18.133	25.955	18.59	17.374	16.336	21.534	26.65	20.472	22.852	21.948	26.354	28.283	30.091	20.466	23.858	23.488	25.705	28.434	0.034
	T5	28.411	24.429	26.142	22.734	29.619	23.968	22.974	19.753	29.448	40.158	28.981	22.994	29.464	36.785	36.195	33.166	36.196	27.367	27.045	29.377	39.983	0.007
	T10	21.03	21.75	24.304	35.186	28.838	28.041	23.894	34.947		48.98	34.178	39.781	37.311	42.764	42.736	37.351	44.259	31.078	32.96	37.176	42.437	0.000476
	T15	25.657	33.24	25.282	32.8	25.031	24.407	20.794	33		45.953	36.23	38.806	45.461	55.028	47.338	35.978	34.281	37.52	45.792	52.183		2.6e-05
	AP Junctions Fig.1 i
	Time (min)	Control									5HT2A++												P value from Mann-Whitney test
	T-5	7.388	4.675	7.943	7.846	7.049	7.358	7.396	7.781	5.64	6.452	3.995	5.093	6.812	8.991	7.522	7.469	6.04	8.422	11.149	7.694	5.698	>0.999
	T0	12.058	8.008	7.7	6.861	9.684	8.918	8.783	7.642	9.613	8.266	7.589	7.908	7.963	8.205	11.242	9.983	8.94	10.075	10.914	12.065	7.936	0.464
	T5	12.797	7.342	9.426	7.319	15.673	11.068	10.897	7.834	10.365	10.521	6.887	7.143	9.966	10.604	13.279	13.743	16.276	10.206	11.609	10.998	14.311	0.508
	T10	7.512	12.465	7.758	16.789	12.967	12.218	12.975	16.529		14.875	9.895	11.021	11.274	11.115	13.68	16.744	17.396	14.297	15.068	13.57	13.937	0.427
	T15	10.85	12.607	10.184	19.7	16.259	15.077	15.353	16.864		13.257	11.141	12.725	11.558	16.39	23.263	22.384	15.752	16.618	14.726	15.319		0.657
	Amplitude of polarity Fig.1 j
	Time (min)	Control									5HT2A++												P value from Mann-Whitney test
	T-5	2.89334	2.95401	1.78107	2.02613	2.74394	1.58209	2.23945	1.67279	3.04415	2.23977	2.82478	2.80326	2.32296	2.02458	2.69263	2.90655	2.6899	2.0431	1.63557	2.91266	3.49386	0.554
	T0	2.51783	2.82642	2.50909	2.64291	2.68019	2.08455	1.97814	2.13766	2.24009	3.22405	2.69759	2.88973	2.75625	3.21194	2.51583	3.01422	2.28926	2.36804	2.1521	2.13054	3.58291	0.082
	T5	2.22013	3.3273	2.77339	3.10616	1.88981	2.16552	2.10829	2.52144	2.8411	3.81694	4.20807	3.2191	2.95645	3.46897	2.72573	2.4133	2.22389	2.68146	2.32966	2.67112	2.79386	0.148
	T10	2.79952	1.74489	3.13277	2.09578	2.22395	2.29506	1.84154	2.11428		3.29277	3.45407	3.60956	3.30947	3.84741	3.12398	2.23071	2.54421	2.17374	2.18742	2.73957	3.04492	0.016
	T15	2.3647	2.63663	2.48252	1.66497	1.53952	1.61882	1.35439	1.95683		3.46632	3.25195	3.04959	3.93329	3.35741	2.03491	1.60731	2.1763	2.25779	3.1096	3.40642		0.016
	medial MyoII levels Fig.1 k
	Time (min)	Control									5HT2A++												P value from Mann-Whitney test
	T-5	4.8521	4.92225	5.3914	4.96575	6.18917	5.22652	6.36907	6.29128	7.19186	6.09386	5.24574	5.54114	5.72502	4.73873	7.34404	8.11277	6.19266	6.46579	6.10029	5.72961	4.517	0.651
	T0	7.12566	6.49451	6.40639	5.50824	6.17386	5.51845	5.52163	7.45077	7.44484	6.01914	4.65017	5.89145	4.82493	5.93776	5.60718	5.40544	5.60903	3.46411	6.3957	6.6899	4.17194	0.041
	T5	5.36276	7.33132	5.81212	9.77436	5.98516	7.21836	8.08074	7.16596	9.85681	5.9479	5.45263	7.05662	5.03144	5.36537	6.44039	6.47817	6.21802	3.1597	5.8307	5.4537	4.04468	0.012
	T10	5.62575	7.54447	6.05145	10.9214	4.79839	5.14875	8.40062	6.2297		8.15553	4.90674	6.20449	4.96712	6.04082	5.5527	6.84179	7.82636	4.85279	6.5692	7.73751	6.23431	0.851
	T15	4.73564	11.5416	7.08139	10.1329	6.37138	8.68179	8.46006	10.9199		8.41528	5.88169	7.26334	8.26525	5.73063	6.88414	6.80037	6.67951	5.19073	8.02033	7.41302		0.109

## Sheet: Fig2
	Quantification of MyoII distribution in Trh loss-of-function Fig.2c,d
	Medial MyoII level Fig.2 C																						Junctional MyoII Fig2.d
	Time (min)	Control							Trh01										P values from Two-tailed Mann-Whitney test				Juntional Orientation	Control							Trh01											P values from Two-tailed Mann-Whitney test
	T0	6.71356	7.44668	8.15597	7.6671	9.49527	8.05369	7.39762	6.43286	5.64628	6.44052	6.86138	6.97591	6.09931	7.09398	6.42887	7.05016	8.12091	0.01				(0-15)	29.258	17.82	23.745	17.138	26.982	21.479	23.789	27.375	19.878	20.892	16.564	23.615	20.301	12.523	23.03	19.131	27.303	18.8	0.375
	T5	7.74423	7.07734	7.79594	7.93442	13.4889	7.15396	7.65685	6.59846	6.02959	7.33114	6.01247	6.35767	6.65174	6.25316	4.09508	5.40259	5.27543	0.0004				(15-30)	23.498	18.954	19.628	22.744	30.139	20.431	24.992	26.605	19.429	22.601	17.381	22.592	19.852	10.865	23.849	18.545	26.553	18.517	0.285
	T10	7.70772	7.74329	8.83572	7.40025	12.6566	9.28265	9.02395	7.81961	6.30253	7.52358	6.39612	7.99915	6.19307	7.04629	3.828	8.79293	7.13357	0.014				(30-45)	30.521	25.709	25.156	23.529	29.856	18.712	26.901	33.202	25.715	21.338	29.365	26.269	22.692	22.555	24.341	18.04	25.796	25.274	0.596
	T15	8.13198	8.98927	10.6572	9.38654	13.1645	9.60414	7.89264	7.15767	5.66584	6.89865	7.90504	8.35398	6.45322	7.45416	5.16485	7.42981	5.1614	0.0007				(45-60)	37.724	38.285	33.157	25.917	42.126	29.595	34.705	30.752	30.152	28.119	31.398	34.087	31.753	21.159	33.497	22.25	46.83	33.137	0.211
																							(60-75)	42.587	40.385	35.516	33.212	56.253	38.328	44.286	41.478	38.105	41.36	33.438	35.101	32.65	32.72	44.409	31.73	44.389	40.113	0.328
																							(75-90)	41.873	47.352	43.051	33.667	52.635	47.418	39.336	52.236	47.843	53.648	46.962	45.124	48.984	29.823	46.231	38.138	67.872	51.482	0.285
	Quantification of MyoII distribution in Trh gain-of-function Fig.2f-h
		DV Junctions Fig.2f
	Time (min)	Control								Trh++																		P values from Two-tailed Mann-Whitney test			Amplitude of Polarity Fig.2 g
	T0	10.187	15.454	16.794	14.41	8.571	12.449	10.885	16.518	22.522	17.357	16.872	20.793	20.37	16.14	19.216	16.278	12.22	16.925	11.411		11.596	20.818	15.119	14.089	18.106	19.906	0.013			Time (min)	Control							Trh++
	T5	19.939	20.49	18.411	16.067	14.616	13.153	15.735	22.232	32.674	17.502	25.773	24.035	23.59	21.865	24.701	26.189	22.079	20.741	18.118		19.318	26.853	20.695	21.058	21.316	27.629	0.002			T0	2.16625	1.8199	2.36152	1.39117	1.92888	1.81145	2.55815	2.31875	2.23442	2.33361	2.42427	2.64683	2.91704	2.38412	2.12091	2.26003	2.93837	1.84376
	T10	19.82	25.107	22.244	21.121	18.448	15.874	15.005	22.771	38.485	23.04	30.018	31.027	27.833	28.688	29.751	31.117	24.342	28.395	26.235		25.354	27.783	28.035	20.684	25.31	33.804	5.5e-05			T5	2.5651	1.97776	1.76077	2.31486	1.56602	2.33839	1.88359	2.37318	1.97495	2.0361	2.79282	3.08406	2.45978	2.09401	3.50355	2.08253	2.78216	2.1879
	T15	23.881	32.028	32.98	23.895	24.596	18.208	16.824	27.41	39.84	24.961	33.243	32.822	29.513	26.657	38.581	27.876	24.139	32.666	30.794		32.215	34.512	34.26	23.996	22.877	45.192	0.022			T10	2.35415	1.91478	2.08809	1.68475	1.27461	1.66168	2.01763	2.69654	2.66174	1.99535	2.58666	2.92794	3.59454	1.96688	2.22662	2.39587	2.9733	2.02462
																															T15	2.08719	2.39072	2.06543	1.68987	1.42383	1.22606	2.10038	2.10582	2.20309	2.14845	2.48765	2.30967	2.34471	2.07057	1.68629	2.02576	2.44378	2.11439
		AP Junctions Fig. 2f
	Time (min)	Control								Trh++																		P values from Two-tailed Mann-Whitney test
	T0	4.397	7.134	9.228	6.102	6.161	6.454	6.009	6.457	9.713	7.768	7.23	8.577	7.696	5.533	8.06	7.675	5.407	5.76	6.189		6.956	9.473	6.051	8.035	6.832	8.49	0.157			Medial MyoII levels Fig.2 h
	T5	5.453	7.988	9.309	9.125	6.314	8.399	6.729	11.803	13.768	8.862	12.658	8.606	7.649	8.889	11.796	7.475	10.602	7.455	8.281		7.013	10.077	6.69	9.666	8.133	13.325	0.238			Time (min)	Control										Trh++
	T10	6.04	10.665	11.617	10.115	10.95	12.454	9.03	11.286	14.272	8.656	15.044	11.995	9.506	7.981	15.126	13.975	10.16	9.55	12.958		9.495	13.945	9.47	10.156	9.462	17.255	0.475			T0	6.0827	4.18098	4.51625	4.49838	4.43666	5.65553	4.812	6.3028	5.11203	6.783	6.31304	4.47749	6.33738	5.86802	5.36847	6.40282	6.54092	6.64452
	T15	7.697	15.345	13.795	11.569	14.555	12.788	13.722	13.05	18.919	11.33	15.473	13.194	12.778	11.369	18.633	16.531	11.916	13.367	14.564		11.189	15.393	11.692	18.133	9.154	18.676	0.475			T5	7.41952	3.80803	5.01244	4.87949	4.84568	5.53252	6.42779	6.41233	5.76638	8.41285	5.19969	5.3056	6.46179	4.82853	5.83674	4.84966	5.58951	7.93128
																															T10	8.78898	4.47544	4.97243	5.73291	7.06848	6.65619	7.14841	7.66616	8.02375	7.408	7.71383	5.21098	7.67414	5.24246	6.1239	5.97702	6.63055	8.24199
																															T15	10.4225	6.39426	3.49928	7.87912	9.27584	7.12432	8.24464	9.7027	8.96234	8.8364	11.722	6.31381	9.11346	8.72559	9.30571	8.47921	8.55845	9.92351
	MyoII distribution in 5HT2A-/- Trh++ related to Fig.2 j,k
	Junctional MyoII Fig. 2j
	Junctional orientation	Control											Trh++																		5HT2A-/-									5HT2A-/- Trh++
	(0-15)	15.317	11.697	15.345	13.795	11.569	14.555	13.05	18.325	16.639	13.203	12.299	18.919	11.33	15.473	13.194	12.778	11.369	18.633	16.531		11.916	13.367	14.564	11.189	15.393	11.692	18.133	9.154	18.676	9.133	7.821	9.382	7.079	7.935	7.206	7.628	8.579	10.258	4.562	7.211	7.072	6.625	12.777	13.967	7.289	12.141	9.321	7.878
	(15-30)	11.879	11.006	12.64	15.176	11.996	15.89	13.574	15.396	13.112	16.236	11.022	21.159	13.823	13.08	15.051	13.505	13.114	22.189	16.553		15.049	14.344	16.578	11.694	18.253	13.158	14.263	9.123	20.275	15.188	8.802	8.051	5.436	7.605	6.029	9.176	12.067	12.566	4.583	5.121	9.217	7.491	10.644	12.511	7.859	12.323	8.147	9.452
	(30-45)	14.272	11.902	17.295	16.989	11.997	15.06	14.196	16	17.801	13.955	15.317	21.141	12.609	14.621	15.979	12.866	14.248	20.024	20.299		16.266	16.555	15.508	16.941	16.444	13.296	19.391	12.566	22.8	14.382	11.812	9.305	7.774	10.116	9.689	8.963	12.542	12.872	5.009	8.551	10.719	7.1	11.195	14.544	9.469	15.187	10.64	10.356
	(45-60)	19.777	15.794	16.567	21.98	19.233	21.47	23.695	20.714	18.301	21.406	20.922	27.603	18	19.457	21.329	17.343	17.809	31.673	25.937		21.004	22.453	21.322	17.553	21.503	18.345	23.308	17.118	27.112	18.659	13.134	12.663	8.523	12.533	14.496	12.879	15.362	17.001	8.409	11.158	11.943	8.994	15.089	18.559	13.041	19.077	14.236	14.123
	(60-75)	23.357	18.659	28.279	21.376	17.746	26.378	21.189	21.795	23.656	26.678	26.474	35.788	23.953	18.271	24.012	21.109	23.587	26.562	25.839		27.125	33.856	25.201	22.68	23.41	26.718	28.085	21.864	32.243	21.998	18.348	17.172	13.258	10.994	21.991	19.493	24.188	19.176	9.594	9.674	16.829	10.964	18.052	21.35	11.263	22.999	19.531	14.991
	(75-90)	26.689	23.881	32.028	32.98	23.895	24.596	27.41	25.273	25.029	22.903	25.995	39.84	24.961	33.243	32.822	29.513	26.657	38.581	27.876		24.139	32.666	30.794	32.215	34.512	34.26	23.996	22.877	45.192	25.323	22.237	22.995	15.218	15.913	24.813	25.079	26.124	23.597	11.428	15.758	23.41	11.441	22.596	24.153	11.556	27.915	23.953	19.468
	Medial MyoII Fig. 2k
	Control											Trh++																		5HT2A-/-									5HT2A-/- Trh++
	10.4225	6.39426	7.87912	9.27584	7.12432	8.24464	9.7027	8.96234	8.8364	7.73051	7.72228	11.722	6.31381	9.11346	8.72559	9.30571	8.47921	8.55845	9.92351	7.38707		7.59411	8.01508	7.56747	6.67684	8.89148	10.2945	7.7601	9.5869	5.40398	5.27745	4.00345	3.32849	4.07628	4.23358	3.36577	4.04626	4.05946	3.70887	6.13625	3.29534	3.54959	3.65182	5.4208	3.6719	5.34287	4.4883	4.29191
P values from Two-tailed Mann-Whitney test
	P value Control and 5HT2A-/-			P value Control and 5HT2A-/- Trh++			P value Control and Trh++				P value Trh++ and 5HT2A-/-			P value Trh++ and 5HT2A-/- Trh++				P value 5HT2A-/- and 5HT2A-/- Trh++
	1.2e-05			6e-06			0.853				<0.000001			<0.000001				0.842
	MyoII distribution in Trh01 5HT2A++ related to Fig.2 m,n,o
	Junctional MyoII levels Fig.2m
	Junctional Orientation	Control								5HT2A++							Trh-/- 5HT2A++													P value Control 5HT2A++			P value Control and Trh-/- 5HT2A++				P value 5HT2A++ and Trh-/- 5HT2A++
	(0-15)	18.325	16.639	13.203	12.299	13.966	9.128	6.879	9.415	12.408	13.563	12.579	16.256	15.031	10.476	12.775	9.399	8.635	9.489	9.285	9.739	8.165	10.544	13.285	10.546	13.215	6.908			0.694			0.237				0.008
	(15-30)	15.396	13.112	16.236	11.022	15.403	8.593	6.118	9.224	12.832	11.937	14.535	15.33	20.125	13.92	16.53	8.661	8.525	10.01	10.593	10.986	9.323	13.104	10.645	12.129	15.446	8.509			0.232			0.442				0.004
	(30-45)	16	17.801	13.955	15.317	14.977	8.834	7.819	10.644	12.17	14.59	18.884	18.521	20.687	17.879	16.642	12.378	10.582	11.767	11.314	12.932	11.374	11.429	14.029	15.106	17.279	8.498			0.04			0.6				0.004
	(45-60)	20.714	18.301	21.406	20.922	24.43	10.434	12.293	14.169	15.833	22.861	21.345	23.49	23.451	20.352	31.551	14.906	13.33	17.247	14.887	18.354	18.343	18.361	17.296	15.201	23.673	12.636			0.121			0.657				0.011
	(60-75)	21.795	23.656	26.678	26.474	27.743	17.356	16.897	18.771	29.887	25.297	30.807	27.526	31.997	27.034	31.657	24.101	17.601	21.749	21.994	19.056	20.347	17.444	22.113	19.005	29.715	15.417			0.006			0.6				0.00044
	(75-90)	25.273	25.029	22.903	25.995	31.456	16.106	18.01	26.539	35.293	35.289	37.89	38.125	39.053	38.107	42.728	24.733	22.773	27.765	25.009	22.979	25.169	21.003	20.568	24.502	27.769	16.451			0.000311			0.6				6.3e-05
	Medial MyoII levels Fig. 2n
	Control								5HT2A++							Trh-/- 5HT2A++
	8.54941	9.43851	8.53679	5.73532	8.84977	10.4092	7.23444	8.62957	6.56797	5.59665	8.2349	6.08818	10.1528	6.28485	9.04856	4.61067	4.48969	6.06637	4.96668	6.08915	5.31764	5.49865	5.63358	7.2508	5.74475	4.21098
	P value from Two-tailed Mann-Whitney test
	Control vs. 5HT2A++			Control vs. Trh-/- 5HT2A++			5HT2A++ vs. Trh -/- 5HT2A++
	p=0.281			p=0.0005			p=0.006
	Amplitude of polarity Fig. 2o
	Control								5HT2A++							Trh-/- 5HT2A++
	1.37915	1.50424	1.73468	2.11359	2.25233	1.76446	2.61811	2.8188	2.84437	2.60186	3.01216	2.34529	2.59816	3.63755	3.34466	2.63145	2.63729	2.92602	2.69348	2.35948	3.08255	1.99194	1.54821	2.32335	2.10132	2.38144
	P value from Two-tailed Mann-Whitney test
	Control vs. 5HT2A++			Control vs. Trh-/- 5HT2A++			5HT2A++ vs. Trh-/- 5HT2A++
	p=0.009			p=0.091			p=0.104
[truncated: 10 more columns]

## Sheet: Fig3
	MyoII distribution in Toll 2,6,8 knock-down in 5HT2A overexpression related to Fig.3 c,d
	DV Junctions Fig.3c																														P values from two-tailed Mann-Whitney test
	Time (min)	Control						5HT2A++										Toll 2,6,8 RNAi						5HT2A++ Toll2,6,8 RNAi								P value WT vs. 5HT2A++				P value 5HT2A++ vs. 5HT2A++ Toll-2,6,8 RNAi
	T-5	17.952	13.74	20.938	27.2189	20.994	25.37	10.356	19.238	19.4978	30.3866	19.339	29.176	48.291	32.507	14.819	24.18	11.098	14.305	21.412	17.394	14.212	14.509	13.316	6.775	10.063	15.791	13.857	13.133			0.635				0.005
	T0	20.023	20.032	28.513	29.2377	31.864	30.4378	16.96	27.6493	26.2384	37.668	32.9656	36.118	62.009	50.369	28.6535	27.3496	14.423	22.378	29.947	29.423	22.047	21.664	15.8156	12.24	20.085	15.958	17.648	16.378	23.152		0.368				0.0007
	T5	30.348	22.0798	31.3551	34.6432	34.1733	37.2987	25.462	47.8573	38.6998	38.4341	36.8681	40.285	64.821	45.9696	33.8223	34.7639	21.214	35.145	32.612	34.543	25.62	21.288	25.848	16.874	32.033	25.056	22.511	21.573	21.622		0.031				0.0004
	T10	37.1582	29.813	36.6947	34.6427	40.856	40.8957	23.463	49.2097	43.0721	40.8588	44.6616	47.1347	65.155	60.7023	39.1453	44.0935	23.653	30.862	44.2549	37.823	27.343	21.707	22.606	26.161	39.2657	26.228	25.774	28.623	31.256		0.022				0.005
	T15	37.561	30.276	37.6623	38.0646	45.7	38.252	36.4462	45.7601	42.6615	39.5502	63.6057	62.0272	63.39	49.6541	49.8933	46.4444	23.673	28.962	44.883	37.311	26.926	37.642	22.958	29.411	46.658	29.74	28.3895	32.478	35.043		0.011				0.001954
	AP Junctions Fig. 3c
	Time (min)	Control						5HT2A++										Toll 2,6,8 RNAi						5HT2A++ Toll2,6,8 RNAi								P value WT vs. 5HT2A++				P value 5HT2A++ vs. 5HT2A++ Toll-2,6,8 RNAi
	T-5	6.28	8.857	8.547	10.181	16.4801	14.425	7.495	7.482	10.245	15.235	9.48	12.92	19.493	18.96	8.353	6.796	6.804	10.839	14.299	12.393	11.859	10.931	7.808	5.237	7.209	11.281	11.72	9.613			0.93				0.256
	T0	7.296	11.41	10.267	14.032	18.067	15.752	7.937	10.429	14.306	14.771	16.022	16.309	36.078	22.964	13.03	10.096	9.088	13.223	19.671	21.901	17.326	14.281	6.71644	7.649	12.845	9.436	16.676	12.859	15.148		0.479				0.126
	T5	7.674	14.901	12.5171	17.328	20.1278	20.213	12.358	15.084	16.081	20.095	18.867	22.139	24.9723	18.043	12.133	17.236	15.721	19.007	21.357	26.804	17.349	19.269	12.207	14.306	21.293	14.593	19.552	13.874	15.575		0.669				0.364
	T10	8.763	17.943	13.275	19.4552	21.0379	24.961	13.167	19.018	21.22	25.173	21.964	20.839	26.926	21.875	18.11	19.5529	17.734	18.341	28.513	28.147	23.266	20.911	14.109	20.117	28.725	16.948	22.531	17.369	15.148		0.536				0.417
	T15	10.379	16.598	14.243	23.148	24.467	24.5035	17.495	26.46	24.391	20.254	23.7353	25.2785	26.3145	24.4824	19.6404	21.7426	22.271	23.515	30.287	29.274	26.293	27.055	16.823	23.691	28.725	25.142	21.501	20.919	18.244		0.475				0.536
	Amplitude of polarity Fig.3 d
	Time (min)	Control						5HT2A++										Toll 2,6,8 RNAi						5HT2A++ Toll2,6,8 RNAi
	T-5	2.02687	1.60758	2.05658	1.65162	1.57129	1.75875	1.38172	2.57124	1.90315	1.99453	2.03998	2.2582	2.47735	1.7145	1.77409	3.55798	1.6311	1.31977	1.49745	1.40353	1.19841	1.32733	1.70543	1.29368	1.39589	1.39979	1.18234	1.36617
	T0	1.75486	1.95111	2.032	1.61829	2.03383	1.93231	2.13683	2.65119	1.83409	2.55013	2.05752	2.21461	1.71875	2.19339	2.19904	2.70896	1.58704	1.69235	1.52239	1.34345	1.27248	1.51698	2.35475	1.60021	1.56364	1.69118	1.05829	1.27366	1.52839
	T5	2.03664	1.76397	1.8095	1.72116	1.89411	1.84528	2.06037	3.17272	2.40655	1.91262	1.95411	1.81964	2.59572	2.54778	2.78763	2.01694	1.34941	1.84906	1.52699	1.28873	1.47674	1.10478	2.11747	1.17951	1.50439	1.54259	1.10337	1.55845	1.60873
	T10	2.0709	2.2458	1.88611	1.64668	1.43748	1.63838	1.78195	2.58754	2.02979	1.62312	2.0334	2.26185	2.41978	2.77496	2.16153	2.25509	1.33377	1.68268	1.5521	1.34377	1.17523	1.03807	1.60224	1.30044	1.36695	1.54756	1.14394	1.64794	2.06337
	T15	2.11645	2.12568	1.62702	1.55575	1.509	1.56108	2.08324	1.92149	1.74907	1.95271	2.6798	2.45375	2.40893	2.02816	2.54034	2.1361	1.06295	1.23164	1.48192	1.27454	1.02407	1.39131	1.36468	1.24144	1.6243	1.18288	1.32038	1.55256	1.9208
	P values from two-tailed Mann-Whitney test
		P value WT vs. 5HT2A++			P value WT vs. Toll-2,6,8 RNAi				P value 5HT2A++ vs 5HT2A++ Toll-2,6,8 RNAi					P value WT vs. 5HT2A++ Toll-2,6,8 RNAi					P value Toll-2,6,8 RNAi vs. 5HT2A++ Toll-2,6,8 RNAi
		0.098			0.009				0.001					0.015					0.818
		0.014			0.004				0.004					0.051					0.628
		0.007			0.026				0.002					0.035					0.534
		0.073			0.026				0.002					0.101					0.445
		0.031			0.002				0.0002					0.073					0.181
	MyoII distribution in Cirl knockout 5HT2A overexpression related to Fig.3 i,j,k																										P values from two-tailed Mann-Whitney test
	DV Junctions Fig. 3i
	Time (min)	Control								Cirl-/-								Cirl -/- 5HT2A++										P value Control vs. Cirl-/-			P value Cirl -/- vs. Cirl -/- 5HT2A++				P value Control vs. Cirl-/- 5HT2A++
	T0	95.353	87.878	61.318	59.26	90.884	86.253	78.839	74.723	43.171	63.352	57.474	39.731	24.065	54.759	45.938	62	60	59.722	96.993	124.857	82.103	98.066	117.173	73.955			0.002			0.002				0.442
	T5	104.479	118.155	67.16	86.941	72.147	111.74	114.272	104.551	90.502	76.901	62.408	59.963	38.143	81.332	57.921	70.276	79.584	90.119	84.259	103.966	95.538	104.949	109.263	86.058			0.01			0.003				0.505
	T10	128.964	113.647	82.436	105.885	99.688	134.763	116.279	132.98	77.187	101.537	70.411	64.142	44.072	81.111	65.967	80.318	81.273	127.245	110.351	110.918	99.249	104.309	120.867	95.544			0.000622			0.001				0.235
	T15	134.426	117.631	76.386	140.627	105.911	130.727	144.682	119.605	96.207	92.638	82.397	36.504	41.894	81.606	80.504	82.41	97.707	119.942	80.304	124.909	105.592	113.596	129.17	110.945			0.005			0.005				0.195
	AP Junctions Fig. 3i
	Time (min)	Control								Cirl-/-								Cirl -/- 5HT2A++										P value Control vs. Cirl-/-			P value Cirl -/- vs. Cirl -/- 5HT2A++				P value Control vs. Cirl-/- 5HT2A++
	T0	54.963	65.686	34.166	30.617	57.276	58.031	43.871	37.2288	24.291	39.11	37.943	31.298	21.133	33.795	29.083	36.255	28.551	41.157	47.987	48.678	49.323	68.614	59.926	66.969			0.021			0.005				0.574
	T5	73.433	55.362	43.032	34.239	52.001	77.726	49.243	48.319	38.425	45.547	46.017	40.761	28.847	45.775	36.466	39.087	40.552	50.377	59.415	69.219	52.194	67.886	66.855	72.245			0.021			0.002				0.442
	T10	59.31	84.8	44.914	62.563	61.559	83.481	49.688	58.3261	51.771	55.346	43.384	42.839	30.951	46.927	38.124	44.483	41.754	64.416	76.753	88.712	70.645	62.597	65.638	74.085			0.003			0.005				0.235
	T15	71.56	92.267	50.712	56.707	56.075	81.1788	51.4272	77.847	53.623	68.191	48.64	58.229	34.235	51.006	43.548	54.795	54.522	64.313	88.553	96.39	77.473	75.3	79.533	104.529			0.05			0.002				0.195
	Amplitude of polarity Fig. 3j
	Time (min)	Control								Cirl-/-								Cirl -/- 5HT2A++										P value Control vs. Cirl-/-			P value Cirl -/- vs. Cirl -/- 5HT2A++				P value Control vs. Cirl-/- 5HT2A++
	T0	1.84246	1.78275	1.79471	1.93553	1.58677	1.48633	1.79706	2.00713	1.77724	1.61984	1.51475	1.26944	1.13874	1.62033	1.57955	1.71011	2.1015	1.45108	2.02123	2.56496	1.6646	1.42924	1.95529	1.10432			0.021			0.328				0.959
	T5	1.88938	2.13423	1.82506	2.53924	1.6442	2.04102	2.32057	2.16377	2.35529	1.68839	1.35619	1.47109	1.32225	1.77678	1.58836	1.79794	1.96252	1.78889	1.41814	1.50199	1.83044	1.54596	1.63433	1.1912			0.021			>0.999				0.005
	T10	2.17441	1.34018	1.83542	1.69245	1.61939	1.6143	2.34018	2.27994	1.49093	1.83459	1.62297	1.49728	1.42393	1.72845	1.73033	1.80559	1.94647	1.97536	1.43774	1.25032	1.4049	1.66636	1.84142	1.28965			0.328			0.798				0.235
	T15	1.87851	1.2749	1.50627	2.47989	1.88874	1.61036	2.81334	1.53641	1.79414	1.35851	1.69402	0.626904	1.22372	1.59993	1.84863	1.50397	1.79207	1.86497	0.906847	1.29587	1.36295	1.50858	1.62411	1.06138			0.13			0.878				0.105
	Medial MyoII levels Fig. 3k
	Time (min)	Control								Cirl-/-								Cirl -/- 5HT2A++										P value Control vs. Cirl-/-			P value Cirl -/- vs. Cirl -/- 5HT2A++				P value Control vs. Cirl-/- 5HT2A++
	T0	42.6988	51.9885	33.2763	39.7838	41.0259	55.4413	46.2798	36.9057	29.3126	28.6288	36.2297	27.7817	20.729	26.3581	28.8581	30.8566	31.6514	34.0827	34.0404	41.4394	42.0129	38.2776	35.6951	38.9054			0.000311			0.002				0.083
	T5	54.4692	60.518	44.0154	42.5184	48.3271	64.4889	48.2636	43.362	34.5331	32.1478	38.526	37.1269	29.6743	32.8355	34.6236	33.255	36.0818	39.6909	37.2976	49.5958	44.9331	40.5415	39.7538	47.0234			0.000155			0.001				0.028
	T10	61.7679	63.1103	47.383	52.2966	52.004	77.8715	49.5261	54.3786	38.1534	34.7762	40.3485	36.7788	28.7031	38.6343	38.8041	35.1121	37.3961	48.8021	43.4677	53.4305	51.6307	53.3093	44.2328	60.6029			0.000155			0.002				0.105
	T15	65.6172	77.746	53.1494	52.225	59.851	83.8882	52.7522	63.0945	40.136	45.1285	46.5891	43.4596	34.1069	44.5281	43.5527	38.7418	44.1623	64.0252	48.8519	57.4987	53.6786	64.9299	50.2192	62.918			0.000155			0.001				0.235
	Cirl and 5HT2A genetic interaction related Fig.3f
Junctional Orientation		Control									Cirl -/-						5HT2A -/-									Cirl -/+ 5HT2A-/+								Cirl -/+ 5HT2A-/-							Cirl -/- 5HT2A-/+
	(0-15)	16.94	18.733	11.495	14.692	18.041	18.325	12.518	20.69	16.536	12.161	8.066	17.081	11.177	6.643	9.344	9.133	7.821	9.382	7.079	7.935	7.206	7.628	8.579	10.258	15.555	12.054	11.891	19.848	11.907	11.895	13.747	11.861	8.974	9.549	7.486	12.694	10.2	15.618	10.737	10.585	6.636	8.507	7.249	6.983	10.234	6.264	5.717
	(15-30)	17.157	18.975	14.663	16.996	16.869	17.712	14.235	18.854	19.147	13.808	6.177	12.564	8.408	7.847	12.786	15.188	8.802	8.051	5.436	7.605	6.029	9.176	12.067	12.566	17.229	20.896	10.032	18.84	12.086	14.566	12.677	17.26	6.921	8.678	8.472	16.53	11.215	16.714	9.126	10.301	6.195	9.745	11.364	7.016	12.816	6.245	4.927
	(30-45)	20.409	15.622	15.462	21.333	19.224	19.838	13.374	22.968	19.538	14.484	7.651	19.515	11.222	9.401	12.107	14.382	11.812	9.305	7.774	10.116	9.689	8.963	12.542	12.872	16.925	15.677	20.73	23.972	13.093	18.218	20.393	16.465	8.745	13.609	8.434	17.54	13.936	15.385	12.53	9.566	7.345	8.781	8.833	9.273	9.515	7.811	7.569
	(45-60)	22.907	24.461	17.955	24.161	19.385	20.13	16.36	27.009	19.693	19.649	8.196	27.83	15.933	12.19	16.341	18.659	13.134	12.663	8.523	12.533	14.496	12.879	15.362	17.001	16.679	25.048	18.42	25.566	18.869	14.315	18.832	19.265	9.632	13.804	14.372	21.851	18.126	20.301	13.41	12.418	7.201	9.392	13.078	16.537	12.641	7.996	8.315
	(60-75)	22.099	27.725	21.499	24.595	25.649	26.535	26.25	30.28	29.764	17.339	10.629	32.555	20.962	19.174	19.086	21.998	18.348	17.172	13.258	10.994	21.991	19.493	24.188	19.176	31.873	27.158	32.116	29.921	21.294	15.897	23.608	21.972	14.224	17.042	18.673	28.554	23.512	19.377	21.967	14.106	10.39	22.3	13.802	12.943	17.606	10.149	14.641
	(75-90)	31.009	29.151	25.423	29.635	30.544	33.544	24.959	38.584	30.988	26.44	13.596	31.818	22.553	25.115	27.946	25.323	22.237	22.995	15.218	15.913	24.813	25.079	26.124	23.597	24.716	27.616	30.389	36.927	33.329	21.575	31.611	28.635	13.733	26.221	26.319	34.561	28.136	27.779	29.36	16.46	18.761	18.772	22.323	17.815	18.293	13.267	12.626
		P values from two-tailed Mann-Whitney test
			P value Control vs. Cirl -/-				P value Control vs. 5HT2A -/-				P value Control vs. Cirl -/- 5HT2A-/+
			0.012				4.1e-05				8.2e-05
			0.0004				0.000165				8.2e-05
			0.008				8.2e-05				8.2e-05
			0.088				0.000288				0.000165
			0.036				0.000494				0.000329
			0.088				0.000494				8.2e-05
	Local tissue extension in Cirl-/- and 5HT2A -/+ related to Fig. 3g
	Time (min)	Control									Cirl -/-					Cirl -/- 5HT2A -/+
	T0	0	0	0	0	0	0	0	0	0	0	0	0	0	0	0	0	0	0	0	0	0	0	0
	T5	0.353758	0.338627	0.354808	0.229228	0.206823	0.208977	0.292013	0.200218	0.32523	0.117003	0.197978	0.168988	0.115106	0.182686	-0.0852428	0.104712	0.166366	0.17531	0.0807722	0.0650432	0.22278	-0.106566	-0.0802862
	T10	0.613556	0.588584	0.573046	0.489846	0.535008	0.530663	0.625418	0.490139	0.5816	0.569523	0.442059	0.428197	0.333781	0.54189	-0.0124152	0.22692	0.282006	0.218205	0.369791	0.246326	0.431325	-0.112671	-0.0702052
	T15	0.851434	0.756591	0.697861	0.581319	0.700528	0.731111	0.902348	0.67142	0.749936	0.836677	0.451506	0.395906	0.525576	0.842287	-0.193668	0.450122	0.181166	0.321107	0.519236	0.436296	0.701406	-0.346022	0.0787094
		P value from Two-tailed Mann-Whitney test
		P value Control vs. Cirl -/-			P value Control vs. Cirl -/- 5HT2A-/+			P value Cirl -/- vs. Cirl -/- 5HT2A -/+
		p=0.2977			p=0.0005			p=0.0420

## Sheet: Fig4
	Rho1-GTP biosensor signal in 5HT2A loss-of-function related to Fig.4 c,d,e
	DV Junctions Fig.4 c
	Time (min)	Control							5HT2A -/-							P value from Mann-Whitney test (two-tailed)
	T0	22.927	49.007	41.04	46.678	41.474	42.505	42.8564	28.328	39.291	32.123	36.29	27.328	34.225	30.521		0.026
	T5	41.672	55.49	45.04	50.436	46.265	47.927	45.645	28.21	33.367	32.572	36.891	21.82	35.686	28.794		0.000583
	T10	35.065	55.884	46.012	64.472	44.503	49.654	46.5308	28.903	32.088	29.262	32.126	20.579	30.364	27.492		0.000583
	T15	39.32	53.86	51.461	58.7185	41.1949	48.086	39.0609	28.359	29.432	28.757	28.538	21.171	29.495	25.277		0.000583
	AP Junctions Fig.4 c
	Time (min)	Control							5HT2A -/-							P value from Mann-Whitney test (two-tailed)
	T0	18.981	27.996	33.919	42.85	37.5974	31.114	32.97	21.343	28.658	26.657	27.902	21.967	23.58	21.788		0.038
	T5	31.708	44.948	34.47	36.595	41.474	33.733	35.318	20.802	26.121	26.379	28.833	18.873	26.923	25.031		0.000583
	T10	28.933	38.505	43.46	42.941	34.374	37.543	35.259	25.851	27.833	24.978	22.434	18.57	25.512	25.073		0.000583
	T15	36.101	45.907	40.286	46.5997	30.785	36.131	31.323	26.779	22.71	19	24.254	17.742	26.478	22.002		0.000583
	Amplitude of polarity Fig.4 e
	Time (min)	Control							5HT2A -/-							P value from Mann-Whitney test (two-tailed)
	T0	1.20789	1.7505	1.20994	1.08933	1.10311	1.36611	1.29986	1.32727	1.37103	1.20505	1.30062	1.24405	1.45144	1.40082		0.259
	T5	1.31424	1.23454	1.30664	1.37822	1.11552	1.42077	1.2924	1.35612	1.2774	1.23477	1.27947	1.15615	1.32548	1.15033		0.456
	T10	1.21194	1.45134	1.05872	1.50141	1.29467	1.32259	1.31969	1.11806	1.15288	1.17151	1.43202	1.10819	1.19019	1.09648		0.097
	T15	1.08917	1.17324	1.27739	1.26006	1.33815	1.33088	1.24704	1.059	1.29599	1.51353	1.17663	1.19327	1.11394	1.14885		0.456
	Medial Rho1-GTP signal Fig.4 d
	Time (min)	Control							5HT2A -/-							P value from Mann-Whitney test (two-tailed)
	T0	24.9825	31.1357	24.4881	24.0443	21.7815	18.8788	19.1085	8.59467	17.4006	18.2602	14.3947	17.9898	13.0223	13.2171		0.000583
	T5	24.7023	30.0387	24.708	24.6225	24.0539	18.1247	21.3284	9.03579	11.2259	20.0266	17.6928	12.3381	14.7549	12.8637		0.001
	T10	23.5187	30.805	21.2048	29.0609	26.9787	23.2108	24.721	18.1021	19.0241	18.7556	14.0772	16.755	17.6908	11.7637		0.000583
	T15	20.4217	26.8805	25.7078	38.9327	21.6854	22.8972	22.8364	16.2504	15.1713	15.9227	18.6743	17.3159	18.3484	17.8277		0.000583
	Rho1-GTP biosensor signal in 5HT2A gain-of-function related to Fig.4 g,h
	DV Junctions Fig.4 g
	Time (min)	Control								5HT2A++											P value from Mann-Whitney test (two-tailed)
	T0	38.223	37.025	40.293	41.27	46.017	45.525	43.604	42.772	29.802	40.457	46.731	31.681	36.577	35.697	43.447	37.188	49.355	36.403	29.885		0.129
	T5	37.15	38.35	40.925	43.083	37.181	47.307	45.681	43.3	34.762	43.963	51.581	35.035	34.992	37.187	50.312	39.339	45.141	38.277	34.633		0.492
	T10	36.032	36.94	39.419	38.951	37.729	40.094	41.61	42.591	41.813	41.69	49.988	45.633	40.474	39.815	55.098	42.789	49.002	43.376	38.732		0.007
	T15	33.151	37.076	33.24	33.128	33.821	31.273	36.074	34.083	45.789	39.31	48.37	38.731	39.218	36.774	51.675	42.265	47.315	40.307	37.633		5.3e-05
	AP Junctions Fig. 4g
	Time (min)	Control								5HT2A++											P value from Mann-Whitney test (two-tailed)
	T0	28.876	29.177	28.676	31.872	31.945	31.705	28.472	30.335	26.344	30.917	34.085	26.991	30.757	29.771	31.7	34.237	34.886	29.769	27.423		0.84
	T5	32.408	31.47	33.333	34.545	33.726	35.314	40.983	41.517	28.865	36.183	34.711	27.237	32.022	32.611	36.326	30.616	36.351	32.865	28.571		0.206
	T10	30.817	28.263	32.898	32.933	34.184	37.359	35.483	35.548	34.49	38.105	35.142	35.08	32.543	36.284	39.535	36.577	42.67	37.321	27.358		0.152
	T15	28.191	29.177	28.601	30.813	31.604	31.974	29.672	30.75	39.209	36.339	35.725	36.78	33.934	33.832	38.306	35.497	36.21	37.014	30.901		0.000106
	Amplitude of polarity Fig.4 h
	Time (min)	Control								5HT2A++											P value from Mann-Whitney test (two-tailed)
	T0	1.19212	1.13154	1.24708	1.22601	1.25579	1.2793	1.2414	1.06308	1.13126	1.30857	1.37101	1.17376	1.18923	1.19905	1.37057	1.08619	1.41475	1.22285	1.08978		0.968
	T5	1.14632	1.21862	1.22776	1.24716	1.10244	1.33961	1.11463	1.04295	1.2043	1.21502	1.48601	1.2863	1.09275	1.14032	1.38501	1.28492	1.24181	1.16467	1.21217		0.351
	T10	1.16922	1.30701	1.19822	1.18273	1.1037	1.07321	1.17267	1.19813	1.21232	1.09408	1.42246	1.30083	1.24371	1.09732	1.39365	1.16983	1.14839	1.16224	1.41575		0.442
	T15	1.14805	1.27073	1.15916	1.03941	1.05873	0.986374	1.267	1.12355	1.16782	1.08176	1.35395	1.05305	1.15571	1.08696	1.34901	1.19066	1.30668	1.08897	1.21786		0.272
	Endo Neon::Dp114RhoGEF levels in 5HT2A loss-of-function related to Fig.4j
Junctional orientation		Control											5HT2A -/-											P value from Mann-Whitney test (two-tailed)
	(0-15)	105.188	90.947	109.449	92.494	82.959	80.402	87.974	106.649	86.521	80.5661	71.8961	83.586	92.33	72.781	83.476	60.053	55.006	53.657	84.036	76.859	72.576		0.02
	(15-30)	97.996	69.115	99.948	82.899	87.601	86.248	83.742	97.807	84.728	84.109	67.225	85.758	103.782	61.691	81.843	60.313	69.542	68.245	88.766	76.934	69.253		0.152
	(30-45)	103.012	99.307	102.602	97.217	81.536	88.335	82.323	88.494	103.099	94.043	75.476	88.193	90.979	66.751	81.437	62.945	74.626	60.185	87.895	78.068	75.727		0.003
	(45-60)	102.182	96.456	126.172	94.142	92.759	91.308	95.437	85.164	95.254	100.319	87.648	96.401	92.016	74.583	81.001	67.916	73.031	65.531	87.44	80.159	74.49		0.001
	(60-75)	109.317	94.58	132.7	91.259	92.899	93.809	97.495	103.218	107.559	95.508	87.346	101.7	94.102	76.819	83.874	60.826	72.082	71.077	80.605	77.633	70.478		0.001
	(75-90)	115.46	86.945	123.951	95.576	107.054	92.244	103.518	99.22	86.639	108.775	96.32	72.771	97.698	79.787	75.359	67.759	73.357	70.436	86.518	70.55	66.684		0.000108
	Dp114RhoGEF::GFP levels in 5HT2A gain-of-function related to Fig.4 l
Junctional orientation		Control							5HT2A++												P value from Mann-Whitney test (two-tailed)
	(0-15)	38.62	39.789	35.46	36.746	44.184	32.046	33.011	46.492	45.592	49.792	46.258	47.562	43.434	45.641	41.348	39.433	43.877	37.29		0.004
	(15-30)	38.758	46.432	33.323	33.588	44.252	34.059	30.152	46.696	51.285	46.008	45.245	45.414	43.807	50.263	47.746	42.076	45.877	39.93		0.008
	(30-45)	37.77	40.849	30.62	38.825	45.276	31.995	39.485	52.21	48.098	44.351	45.34	43.394	47.189	46.036	46.471	38.187	45.269	41.962		0.004
	(45-60)	36.028	43.304	37.705	37.824	45.386	37.098	37.951	52.14	47.889	45.401	45.15	47.664	43.686	48.892	47.411	40.946	43.657	39.665		0.003
	(60-75)	37.411	44.05	42.082	42.659	45.461	35.141	33.146	51.718	47.681	45.632	43.163	40.657	38.501	44.198	47.783	36.618	44.872	41.878		0.126
	(75-90)	39.294	39.865	40.112	42.753	41.709	36.245	36.405	53.027	45.916	43.499	41.649	40.235	43.94	47.673	43.95	39.855	43.29	40.927		0.008
	MyoII distribution in Dp114RhoGEF knockdown and 5HT2A overexpression related to Fig.4 n,o
	Junctiona MyoII quantification Fig.4 n
Junctional orientation		Control					Dp114RhoGEF KD							5HT2A++ Dp114RhoGEF KD
	(0-15)	14.7591	15.547	16.095	16.95	16.975	13.722	10.264	12.691	14.973	5.797	13.447	9.655	12.894	9.55	8.294	9.987	12.477	12.982
	(15-30)	14.4315	19.377	17.397	20.979	18.3314	14.634	11.953	16.2915	16.9559	6.958	12.099	10.521	11.715	10.762	9.4	8.694	11.194	11.051
	(30-45)	13.7837	21.483	20.918	22.709	20.924	17.523	12.567	16.165	14.078	6.195	13.593	8.545	11.729	12.587	10.698	9.866	14.766	13.298
	(45-60)	19.1168	28.506	30.237	35.368	23.634	20.2863	12.304	17.5886	18.769	6.448	15.2099	10.507	14.508	12.986	14.136	8.666	14.368	17.258
	(60-75)	21.44	32.149	37.389	34.927	26.02	22.114	15.524	19.8099	21.337	6.817	17.248	11.646	14.626	15.979	11.841	8.774	15.677	21.857
	(75-90)	29.593	31.66	44.214	36.587	33.122	23.7341	13.6024	19.3585	19.3527	7.701	17.6034	13.63	12.43	12.621	15.987	12.025	16.82	23.457
	P value from Mann-Whitney test
Junctional orientation				P value Control vs. Dp114RhoGEF KD				P value Control vs. 5HT2A++ Dp114RhoGEF KD					P value Dp114RhoGEF KD vs. 5HT2A++ Dp114RhoGEF KD
	(0-15)			0.005				0.004					0.445
	(15-30)			0.018				0.004					0.138
	(30-45)			0.018				0.009					0.628
	(45-60)			0.005				0.004					0.628
	(60-75)			0.005				0.009					0.628
	(75-90)			0.003				0.004					0.445
	MyoII amplitude of polarity Fig.4 o
	Control					Dp114RhoGEF KD							5HT2A++ Dp114RhoGEF KD
	2.00506	2.03641	2.74706	2.15853	1.95122	1.72964	1.32525	1.52538	1.29251	1.32845	1.3091	1.4117	0.964014	1.32157	1.92754	1.20407	1.34808	1.80689
	P value from Mann-Whitney test (two-tailed)
			P value Control vs. Dp114RhoGEF KD				P value Control vs. 5HT2A++ Dp114RhoGEF KD					P value Dp114RhoGEF KD vs. 5HT2A++ Dp114RhoGEF KD
			p=0.003				p=0.004					p=0.945
	MyoII distribution in Gβ13f Gγ1++ and 5HT2A -/- related to Fig.4 q
Junctional orientation		Control						5HT2A -/-									Gβ13f Gγ1++							5HT2A -/- Gβ13f Gγ1++
	(0-15)	18.325	16.639	13.203	12.299	13.966	9.415	9.133	7.821	9.382	7.079	7.935	7.206	7.628	8.579	10.258	16.347	16.058	15.664	12.648	11.816	13.834	12.214	10.162	11.984	9.66	11.939	9.405	10.375	13.735	8.664	9.417	7.823
	(15-30)	15.396	13.112	16.236	11.022	15.403	9.224	15.188	8.802	8.051	5.436	7.605	6.029	9.176	12.067	12.566	14.024	17.925	18.475	16.295	13.973	17.7	10.591	9.021	11.75	10.158	11.607	13.026	12.058	13.07	8.48	10.067	7.836
	(30-45)	16	17.801	13.955	15.317	14.977	10.644	14.382	11.812	9.305	7.774	10.116	9.689	8.963	12.542	12.872	20.026	21.252	20.352	24.885	12.842	19.279	12.07	11.567	19.28	11.276	18.068	13.499	15.273	14.634	11.143	15.52	8.935
	(45-60)	20.714	18.301	21.406	20.922	24.43	14.169	18.659	13.134	12.663	8.523	12.533	14.496	12.879	15.362	17.001	21.918	27.168	24.722	21.913	19.504	21.307	17.16	15.493	22.282	14.449	19.176	18.885	17.863	22.221	16.302	14.536	16.26
	(60-75)	21.795	23.656	26.678	26.474	27.743	18.771	21.998	18.348	17.172	13.258	10.994	21.991	19.493	24.188	19.176	27.547	28.01	29.098	30.144	25.73	23.619	18.949	20.14	25.679	21.222	22.149	22.176	18.997	23.621	23.847	15.427	20.167
	(75-90)	25.273	25.029	26.903	25.995	31.456	26.539	25.323	22.237	22.995	15.218	15.913	24.813	25.079	25.124	23.597	34.719	39.045	37.293	37.946	32.434	30.29	28.98	31.328	23.495	27.302	28.693	28.979	20.817	31.441	20.018	18.755	24.32
	P value from Mann-Whitney test (two-tailed)
Junctional orientation			P value Control vs. 5HT2A -/-				P value Control vs. Gβ13f Gγ1++				P value Control vs. 5HT2A -/- Gβ13f Gγ1++				P value Gβ13f Gγ1++ vs 5HT2A -/- Gβ13f Gγ1++
	(0-15)		0.000799				0.836				0.022				0.002
	(15-30)		0.018				0.181				0.056				0.002
	(30-45)		0.008				0.138				0.635				0.033
	(45-60)		0.008				0.295				0.313				0.033
	(60-75)		0.036				0.295				0.147				0.025
	(75-90)		0.005				0.005				0.635				0.001

## Sheet: Fig5
	MyoII in 5HT2B knockdown related to Fig. 5b,c,d
	DV Junctions Fig.5 b
	Time (min)	Control					5HT2B dsRNA injection													P value from Mann-Whitney test (two-tailed)
	T0	27.563	20.527	33.05	16.093	34.521	36.773	36.1376	41.154	39.713	34.21	33.7869	38.195	42.988	33.9031	32.8453	37.7659	46.715		0.006
	T5	35.786	36.134	38.1134	25.858	39.182	43.612	44.0683	44.628	43.271	41.2659	45.127	50.708	45.383	44.457	38.0403	36.044	51.63		0.006
	T10	38.769	41.97	40.7242	33.104	36.496	52.3976	50.8532	52.216	47.5117	48.4667	47.9476	67.009	47.1071	56.991	44.4831	46.4694	52.9031		0.000323
	AP Junctions Fig.5 b
	Time (min)	Control					5HT2B dsRNA injection													P value from Mann-Whitney test (two-tailed)
	T0	12.15	11.127	15.313	8.981	11.015	17.7376	19.5871	18.377	18.612	17.3535	17.7878	16.9677	16.078	16.081	15.1929	16.985	14.7106		0.001
	T5	15.808	15.4362	17.164	9.96	18.961	21.467	18.9932	18.19	22.034	18.5964	17.0422	20.088	18.012	20.884	19.9515	19.442	18.8264		0.009
	T10	18.449	19.8864	18.063	12.856	20.816	25.089	22.281	28.933	25.797	27.936	20.956	24.065	20.5081	23.874	18.5131	25.5859	24.0522		0.002
	Amplitude of Polarity Fig.5 d
	Time (min)	Control						5HT2B dsRNA injection													P value from Mann-Whitney test (two-tailed)
	T0	2.26856	2.1326	2.57366	2.15833	2.13184	2.54325	2.07317	1.58936	2.23943	2.13373	1.97136	1.89944	2.25104	2.67372	1.89192	2.16188	2.22349	3.17563		0.384
	T5	2.26379	1.78123	2.85822	2.41727	2.59618	2.06645	2.03158	2.4587	2.45344	1.96383	2.07848	2.92217	2.52429	2.5196	2.12876	2.13379	2.25036	3.1745		0.892
	T10	2.10141	1.9427	2.45004	2.73282	2.57498	2.21147	2.08847	2.28236	1.80472	1.84175	1.73492	2.28801	2.7845	2.297	2.38716	2.40278	1.81621	2.19951		0.291
	Medial MyoII levels Fig.5 c
	Time (min)	Control						5HT2B dsRNA injection													P value from Mann-Whitney test (two-tailed)
	T0	8.83382	8.34273	8.09061	6.47728	7.72744	6.98032	10.5911	11.0528	11.1275	9.534	11.4759	12.0575	8.20422	9.17847	10.4361	9.35757	9.19222	8.96851		0.000431
	T5	9.27875	9.30712	9.27879	7.14791	6.92685	7.3991	12.2916	9.13473	12.5476	10.5613	11.2222	10.3473	9.56271	10.4034	9.10105	9.25863	11.6788	8.99592		0.024
	T10	9.112	8.48486	9.67947	7.02353	7.09716	6.69105	11.5769	10.7591	11.2141	9.38579	11.2482	10.1426	9.01794	10.7431	9.70854	10.0412	11.7256	10.4951		0.00075
	MyoII distribution in 5HT2A and 5HT2B double knockodown related to Fig.5 g,h
	Junctional MyoII levels Fig.5 g
	Junctional orientation	Control						5HT2B dsRNA												5HT2A -/- (water)					5HT2A -/- 5HT2B dsRNA injection						P value Control vs. 5HT2B dsRNA				P value Control vs. 5HT2A -/-				P value 5HT2A -/- vs. 5HT2A -/- 5HT2B dsRNA					P value 5HT2B dsRNA vs. 5HT2A -/- 5HT2B dsRNA					P value Control vs. 5HT2A -/- 5HT2B dsRNA
	(0-15)	12.15	11.7978		15.3127	12.6796	13.5735	17.7376	19.5871	18.377	18.612	17.3535	17.7878	16.9677	16.078	16.081	15.1929	16.985	14.7106	10.577	7.35	9.155	8.963	7.712	7.604	9.862	6.611	9.717			0.001				0.008				0.905					0.001					0.016
	(15-30)	13.126	12.8745		15.2654	14.7927	13.0865	17.186	14.397	17.065	16.378	18.838	17.7047	22.052	18.19	15.027	12.3075	18.214	16.9811	12.762	8.252	9.637	8.312	8.174	8.709	9.543	6.448	9.664			0.02				0.008				>0.999					0.001					0.016
	(30-45)	18.457	16.1894		18.648	14.2993	17.5776	18.769	13.269	17.791	18.695	19.321	16.0264	22.193	20.866	17.26	13.043	19.7032	24.9636	9.327	9.442	11.071	8.2	10.778	9.177	9.583	8.062	11.413			0.279				0.008				0.905					0.001					0.016
	(45-60)	23.68	20.5361		17.6259	15.7955	20.3763	26.061	19.375	27.62	23.889	24.872	20.7084	28.306	25.41	22.75	19.0348	20.4063	25.8953	15.175	15.496	14.432	9.892	12.577	11.113	17.096	8.559	19.786			0.037				0.008				0.905					0.004					0.111
	(60-75)	23.434	22.27		26.6394	16.4863	27.6548	28.839	26.409	35.162	30.83	29.168	28.2249	31.035	35.059	29.882	21.38	24.7688	40.3164	20.003	16.092	21.178	12.461	17.242	12.652	22.774	11.263	25.654			0.019				0.056				0.905					0.008					0.286
	(75-90)	27.563	25.1601		33.0498	27.0309	34.5208	36.773	31.131	41.154	39.713	34.21	33.7869	38.195	42.988	30.424	32.8453	37.7659	46.7154	25.27	21.321	24.637	16.59	21.656	21.33	23.288	13.005	28.088			0.019				0.016				>0.999					0.001					0.111
	Medial MyoII levels in double knockdown Fig. 5h
	Control						5HT2B dsRNA												5HT2A -/- (water)					5HT2A -/- 5HT2B dsRNA injection
	8.83382	8.34273	8.09061		7.72744	7.17376	10.5911	11.0528	11.1275	9.534	11.4759	12.0575	8.20422	9.17847	10.4361	9.35757	9.19222	8.96851	6.5219	5.84665	5.50238	5.29638	6.72585	6.99289	4.75386	6.45942	4.88695
	P values from Mann-Whitney test
	Control vs. 5HT2BdsRNA		Control vs. 5HT2A -/- (water)			Control vs 5HT2A -/- 5HT2BdsRNA		5HT2BdsRNA vs. 5HT2A -/- (water)		5HT2BdsRNA vs. 5HT2A -/- 5HT2BdsRNA				5HT2A -/- (water) vs. 5HT2A -/- 5HT2BdsRNA
	p=0.001		p=0.008			p=0.016		p=0.0003		p=0.001				p=0.73
	Results related to sFCCS measurements Fig.5 m,n,o
	sFCCS data related to Fig.5 m					Diffusion coefficient [μm2/s] in different conditions						Surface Concentration (related to Fig.5 n)
	Rel. cross correlation values					Related to Fig.5 o						[number of particles/μm2]
number of measurements	-ve control	2A/2B				VsVg::mNeonGreen	5HT2B::mCherry	5HT2A::mNeonGreen	5HT2B::mCherry			5HT2A::mNeonGreen		5HT2B::mCherry
1	-0.0305	0.295				0.78	1.04	0.476	0.607			3.32		9.37
2	0.00438	0.115				0.345	0.348	0.786	0.673			4.92		9.34
3	-0.0401	0.224				0.598	0.856	0.412	0.896			4.97		5.98
4	0.0505	0.351				0.571	0.876	0.383	0.388			7.6		9.94
5	1.41e-30	0.352				1.22	0.791	0.225	0.207			8.71		12.9
6	9.1e-20	0.397				0.463	0.981	0.51	0.217			6.72		16.5
7	0.00468	0.244				0.367	0.535	0.356	0.557			8.03		9.5
8	2.51e-21	0.62				0.551	0.441	0.475	0.401			4.3		10.7
9	5.29e-25	0.201				0.232	0.174	0.967	1.24			3.08		3.77
10	8.24e-29	0.259				0.911	0.246	0.63	1.21			8.3		4.37
11	0.103	0.342				0.728	0.61	0.338	0.243			6.36		6.48
12	0.0413	0.213				1.16	0.521	0.489	0.32			20.1		9.19
13	0.005	0.319				0.891	1.02	0.683	0.453			14.8		5.87
14	0.142	0.349				1.08	0.742	0.39	0.425			30.5		20.1
15	1.15e-21	0.457				1.25	0.762	2.52	0.603			3.82		8.83
16	1.59e-18	0.471				0.587	0.627	0.231	0.509			8.93		5.72
17	0.0532	0.345				0.53	0.806	0.568	0.518			8.81		7.56
18	-0.0477	0.382				0.709	0.549	0.908	0.365			9.26		6.82
19	0.178	0.434				0.215	0.367	0.228	0.929			8.26		5.74
20	0.134	0.253				0.54	0.668	1.03	0.905			10.1		6.37
21	0.0846	0.55				0.579	0.967	0.641	1.12			7.27		4.09
22		0.251						0.656	0.605			2.12		6.58
23		0.164						0.612	0.517			4.11		7.71
24		0.198						0.816	1.02			23.5		8.55
25		0.314						0.813	0.475			8.03		19.7
26		0.364						0.233	0.392			3.89		14.6
27		0.27						0.61	0.704			1.59		11.5
28
29	P value
30	p<0.0001 from two-tailed Mann-Whitney test
31
32
33
34
35
36
37
38
39
40
41
42
43
44
45
46
47
48
49
50
51
52
53
54
55

## Sheet: Supplementary Fig1
Quantification of GBE in 5HT2A and 5HT2B null mutant Supplementary Fig.1b
		%extension
	Time (min)	WT																																					5HT2A mutant
	0	0	0	0	0	0	0	0	0	0	0	0	0	0	0	0	0	0	0	0	0	0	0	0	0	0	0	0	0	0	0	0	0	0	0	0	0	0	0	0	0	0	0	0	0	0	0	0	0
	1	1.9315	1.55203	1.35417	4.66919	1.24989	2.98995	3.09742	2.82207	2.53848	3.13969	2.22286	5.21135	1.32264	3.92917	1.74017	0.972028	3.7401	2.0151	1.03293	1.26047	1.79309	1.31487	4.68083	1.11392	0.473502	1.96402	2.80187	2.20751	0.68949	1.4241	1.28915	1.55849	0.534636	0.606581	1.50118	1.43007	0.637061	2.00996	1.26241	1.03429	2.20076	2.05664	1.83366	3.22065	3.25886	2.76444	2.72041	1.91004
	2	3.39512	2.7939	2.09135	7.62977	3.51563	5.54397	9.17619	4.37833	4.67435	4.75024	6.25798	6.17375	2.26384	4.80697	2.27767	3.85451	7.64604	4.78363	7.34229	3.79265	3.73848	3.51544	6.30716	2.5815	1.24282	4.34383	3.24619	3.37555	2.68887	3.80463	3.22672	3.20912	2.91345	1.5577	5.40183	2.63605	3.87874	4.31791	3.34986	2.21869	6.00604	5.80654	2.92623	4.29049	3.71981	4.52567	3.95264	3.61514
	3	5.07421	4.53466	4.44988	9.72161	8.06682	6.7212	11.9881	6.77559	6.63249	6.77617	9.46826	7.95853	3.5444	6.32508	4.60526	6.60252	8.43669	5.84126	7.57889	3.87889	6.38839	6.45433	8.00349	3.57811	2.35039	6.78125	3.72646	5.57207	4.08014	5.69989	6.32283	4.49389	4.36336	2.36766	7.27423	3.52428	3.31571	7.10644	5.44286	4.13229	6.30821	8.65714	6.72482	5.9625	5.86567	5.94305	5.05576	5.61281
	4	7.34822	6.87942	5.89088	10.686	9.95958	7.88315	13.5363	7.70039	6.90545	8.12939	11.871	9.23221	4.90448	8.12949	7.4431	7.29162	9.40087	8.29013	8.36205	4.63944	9.40284	7.37149	10.0678	5.21163	4.55828	8.16037	4.60455	5.65247	5.6398	7.78038	7.02585	5.47172	5.88555	3.65225	8.54262	5.05833	4.59871	8.95365	7.82803	5.17037	9.64208	10.51	7.97307	8.7644	7.49716	8.87861	6.61582	7.31424
	5	8.87526	8.93404	6.05888	12.3279	10.9381	9.8388	15.4027	9.96784	9.20991	11.5138	13.6905	11.0193	7.3848	9.39022	9.7681	9.39386	10.8843	9.41943	9.80105	5.656	9.75106	8.48562	10.4101	7.62418	6.92066	10.4768	6.23231	6.26603	8.57736	8.5721	8.71052	7.47108	8.05209	5.57913	10.5757	6.78415	6.23253	10.8709	10.1977	7.67955	12.6409	13.8078	11.7964	10.8668	10.6795	11.3965	8.06086	9.48378
	6	11.5101	11.2792	8.23972	13.9333	13.5531	13.1922	17.2833	12.2024	11.7738	16.0962	14.7252	13.4973	10.3534	10.9672	12.4278	11.4578	12.5552	11.8067	11.5494	6.82965	10.3607	10.2977	12.0347	8.70027	8.69235	12.7506	7.20844	7.42711	9.201	9.51291	10.8491	9.31013	10.2288	5.89607	14.2066	8.69121	8.01054	12.6898	12.2796	8.56184	17.2071	16.6604	15.3265	15.0062	12.4946	13.8906	10.0908	11.6584
	7	15.1088	14.7018	9.62628	16.3809	16.8511	15.356	20.1689	14.8869	13.8459	20.8528	18.04	15.9945	12.8878	13.3855	15.625	14.7058	16.9725	14.9214	12.7501	8.93049	11.8753	12.3041	13.8239	11.5792	12.8921	15.2298	10.244	10.3128	10.1155	11.191	11.9712	11.5941	12.7902	6.94077	13.5221	10.7806	10.5335	17.4968	15.4773	10.6575	19.4283	18.994	17.3304	18.1272	15.0279	15.8104	11.1876	15.0652
	8	18.9016	18.5157	11.7298	19.2289	20.0051	17.845	21.83	18.3278	16.0734	24.9848	19.9321	18.8904	16.6642	15.1369	18.7384	17.2829	20.3191	17.6403	14.4229	10.2817	13.2888	14.0837	15.2536	13.8515	15.4648	17.1372	12.0061	11.6561	12.6762	12.8131	13.2257	15.4344	15.3213	9.91276	14.6994	11.8584	11.0311	20.3006	18.1867	13.0249	21.4924	20.7137	20.7021	20.2201	17.7394	18.4307	13.5606	17.7046
	9	21.6702	21.6536	14.4777	21.7472	23.3816	21.6122	23.8415	20.8936	18.6157	28.7295	24.308	20.8459	18.733	19.9692	21.49	21.5376	24.1357	22.2765	17.3403	12.9653	15.3161	16.0377	17.4993	16.7756	17.4736	18.979	13.6058	14.2661	13.9122	15.5418	14.5385	17.4254	17.7862	11.1886	17.6561	14.3649	12.5023	23.1124	21.7235	15.0808	22.9006	24.0316	22.5619	22.4399	19.7054	20.7722	16.2439	20.4734
	10	25.3922	25.3452	17.2236	25.3924	26.0461	24.6361	26.4118	23.9527	22.2336	31.6365	28.087	22.8382	21.5939	24.2845	25.2194	23.4436	26.896	24.9494	22.2149	14.5599	17.9289	18.482	18.5608	19.2495	21.29	21.4081	15.5869	16.1168	15.4832	17.6081	17.3389	20.191	20.7681	12.319	19.2762	17.6736	13.5546	25.426	24.279	17.4615	24.4693	25.4272	24.9986	24.084	22.4331	23.8511	17.4638	24.0277
	11	27.8434	28.3184	19.8142	28.4079	28.9635	27.8049	28.9103	28.321	25.9705	34.6981	31.5842	26.1603	24.1938	27.1449	29.4322	28.1266	28.8052	27.4999	26.5635	16.1275	20.0314	20.511	20.3445	22.5456	22.9916	24.029	19.1807	17.8916	17.5298	20.3457	18.9225	22.0647	24.0371	15.0456	22.1672	20.0187	18.3728	27.9001	27.0218	18.944	26.3806	28.0883	27.1652	26.1622	25.4276	26.7511	20.7608	25.8499
	12	29.6947	29.5483	22.9688	31.8971	30.3451	30.9504	31.8022	30.8295	28.9758	36.4476	34.7687	29.0696	26.4022	31.1103	32.4517	29.652	31.0191	29.8746	29.3234	18.5271	24.3843	24.3074	21.9702	23.8861	26.5282	27.4377	20.8031	21.7914	19.7642	24.5209	20.2598	25.0232	27.7203	19.5503	24.4425	24.6447	20.6225	31.0243	27.9935	21.1575	27.9491	29.6587	29.2976	28.5641	28.1586	29.2337	24.2128	30.2036
	13	32.4718	32.3048	24.8893	33.847	32.3879	32.7629	35.7901	33.6664	31.8106	37.8253	36.18	31.8734	30.1034	33.9955	35.3449	31.6423	33.001	31.597	32.017	20.6802	28.2919	26.3917	24.756	27.6653	28.0443	29.8999	22.0772	23.0233	22.4539	26.6566	23.2651	25.986	30.6996	20.4226	28.0675	26.1745	23.5421	31.937	29.8954	23.0852	29.0493	31.0836	30.9933	30.4853	30.8836	31.7556	27.8502	33.1404
	14	34.5701	34.3897	28.5281	36.3833	34.4021	35.4197	38.3763	36.2417	34.4154	41.4618	38.6557	32.1796	32.331	36.6285	38.6631	34.213	36.0683	33.9119	34.29	24.5516	31.2119	29.1467	27.0125	29.9715	30.3071	33.4307	25.4006	25.4279	24.4536	28.3699	25.8581	28.0218	32.7949	23.316	31.117	29.9907	26.7983	34.423	31.9706	25.7412	30.0011	33.3214	33.301	31.3438	32.235	33.969	31.8273	34.0825
	15	36.9384	36.9642	30.629	38.718	36.2269	36.7717	41.4609	39.4319	36.3348	44.1066	39.7146	34.6723	36.3402	37.7373	40.1834	37.0257	38.9444	36.0024	35.8402	27.5132	33.8059	31.8973	30.3908	31.9729	32.0401	36.3246	28.6471	28.1286	26.859	30.8716	27.599	28.8081	36.1537	26.443	33.8453	31.9731	27.6869	36.2978	33.0507	26.7974	32.0254	34.7063	35.1697	32.8554	34.7826	35.104	32.9178	36.0737
	16	39.7173	39.7888	32.8093	40.9887	39.1899	38.5931	43.9738	42.1131	39.176	47.0928	42.1107	37.3895	38.4879	40.2785	44.5972	39.3616	40.6825	39.5996	37.7151	30.1872	35.0363	33.1736	32.7858	33.2402	33.6009	37.2042	31.2271	31.5629	29.3349	31.8354	29.7034	32.7544	38.5985	27.4883	36.6899	33.7553	30.9106	36.7463	35.3254	30.0537	32.363	34.719	37.0292	34.6473	37.216	35.5559	34.9489	37.4854
	17	41.3301	41.5144	35.3925	43.2695	42.9518	41.8344	46.0921	43.7443	41.0262	48.522	44.4703	39.2682	41.7906	43.5914	46.0456	42.2531	42.7479	41.4014	39.5719	32.1342	35.8983	34.8058	35.3156	34.8064	34.8395	38.6246	33.5934	33.6629	31.7961	33.9214	32.8344	35.5637	40.4187	31.4354	37.7356	35.6043	33.4321	37.9873	36.6177	32.5864	32.359	34.7173	39.6129	35.6978	40.2182	36.2941	37.1776	38.5307
	18	43.8039	44.1784	37.5627	45.6359	44.6364	43.9073	48.8415	46.2533	43.4771	50.3862	48.2013	42.8906	44.5658	45.7495	50.0105	44.5892	44.8638	44.2496	42.656	33.7225	37.8582	36.9295	36.6746	36.6331	35.944	39.5266	36.0779	36.9397	33.6642	35.5157	35.1968	38.3966	41.9659	33.8562	39.4169	37.034	34.1336	39.3823	37.8844	33.3129	33.1352	35.0227	41.1363	37.437	42.6064	37.0353	38.5953	41.4878
	19	44.5648	45.4255	39.5039	47.0936	44.8406	46.4045	51.1785	47.7291	44.9357	51.2638	49.7627	45.3941	45.9342	48.1412	52.7767	48.1082	46.6268	45.5881	43.4072	33.7898	40.1848	39.8763	37.2204	37.955	36.9242	43.0302	37.6444	38.601	35.1296	36.2101	37.4956	40.2264	44.7796	35.433	41.7761	39.4626	36.7551	40.3279	39.8019	34.0634	33.1542	36.0018	42.8477	38.2152	43.3653	37.0329	39.8577	42.7318
	20	46.4858	47.6208	43.0745	49.1198	45.9951	47.902	51.9546	50.0788	46.3864	52.5597	50.503	48.289	47.205	50.3986	55.1819	49.8103	48.5035	46.7805	45.0428	34.7868	40.8752	42.18	40.0398	40.3645	39.7425	44.8176	38.7265	42.2712	37.3065	38.0128	37.6362	43.5144	46.5027	38.4913	43.3834	41.2769	39.4074	41.7175	40.2825	35.5362	33.6224	36.2894	43.9245	39.2367	45.0279	36.9939	40.7894	46.754
	21	49.5044	49.5677	45.6478	50.5082	47.1614	48.8273	53.2795	50.5394	46.7833	53.6048	53.767	49.9004	48.8244	50.8779	54.9247	50.9498	51.8399	47.533	47.0683	37.3952	42.9843	44.4027	41.6735	43.2278	41.1456	46.3133	40.3181	43.1829	38.9865	40.4007	37.9685	45.8811	49.0564	38.8124	44.1356	44.171	40.8893	42.202	42.0541	38.0816	35.0413	36.9392	46.8137	39.9978	45.4877	37.4783	43.2985	48.021
	22	49.8806	51.0782	47.246	52.6159	47.602	49.7401	54.2087	51.6446	47.3949	54.1601	56.3488	49.899	49.2866	51.3534	54.6658	52.5495	54.2916	47.9691	48.8636	39.0807	45.2237	46.7235	44.4942	44.7638	42.1181	47.6703	43.4853	46.5308	41.4822	42.2344	40.9296	47.6166	51.2545	40.7087	47.1237	46.0774	42.6878	42.3679	43.6329	39.4161	36.1738	37.2547	46.5144	40.8859	45.4894	38.7786	45.036	49.8609
	23	51.1999	51.5368	47.1558	53.9268	47.5972	50.4128	55.7027	51.9554	48.3041	56.4235	58.7422	51.2768	49.6796	52.9561	54.8351	54.1694	55.2281	49.0368	49.3835	41.0587	46.528	49.03	46.0292	47.0504	43.2175	49.7143	46.6038	49.2374	44.4794	44.0571	43.7562	50.2797	54.1448	44.4379	48.0502	47.3251	46.0764	42.3611	44.6084	40.2716	36.4708	37.8592	47.2853	41.6321	46.6905	39.5128	44.4053	50.7895
	24	51.2687	51.9217	48.2972	53.7583	48.3151	52.3916	55.8364	53.5116	48.9251	56.9002	59.2197	53.8483	51.0702	55.3781	54.1569	55.8468	55.6451	49.2321	50.2057	43.9506	48.5757	50.9075	47.9889	48.3246	44.8163	51.8272	47.7259	49.9429	47.0436	45.4235	45.1228	54.6601	56.6924	46.8327	50.1405	49.1565	49.1865	42.9531	45.3917	42.0567	37.0924	38.2005	49.4286	41.6318	48.9737	40.0898	44.8752	50.4783
	25	51.3372	52.2951	49.8221	54.9932	49.202	55.2108	56.3922	53.5041	49.4535	57.6345	59.7817	54.4186	51.6826	55.1825	53.6434	58.0159	55.5675	49.5386	51.8564	44.331	50.6095	52.2027	49.5848	49.4372	45.282	53.1015	49.5156	51.3964	50.1264	46.4454	46.387	54.5622	58.266	48.1144	52.1564	50.0764	49.4106	42.9659	46.9918	43.5343	37.7157	38.2079	49.2701	42.6832	47.6171	40.5107	46.1492	51.0962
	26	53.8924	53.9263	50.7291	55.5721	49.7839	56.0387	57.3299	55.2299	50.0806	57.7123	60.5273	55.7818	52.5732	55.5022	54.6116	59.8732	55.6446	50.6715	52.5216	45.0177	52.1911	53.8645	51.0603	51.3572	45.2546	53.0806	50.1479	53.4276	51.8324	47.3005	46.5087	55.3078	61.2275	50.2031	53.588	53.3284	51.3491	42.8136	47.4797	44.8713	38.3561	38.1738	48.524	43.2842	49.2761	40.8152	46.4885	51.0843
	27	54.2657	54.4771	51.9298	56.8429	50.3573	57.0323	57.3314	56.8018	51.018	57.7143	60.6941	56.6656	53.8481	56.1627	54.6018	59.9498	56.6	51.2811	53.4891	46.3541	52.7543	55.1778	51.7956	52.4451	45.5839	53.85	50.9492	55.8065	53.4427	48.3343	46.842	56.5724	62.9008	52.214	57.0086	55.0668	52.6308	42.7929	48.1201	44.8675	38.9921	38.4804	48.3495	43.2747	49.4063	41.1091	48.1823	51.7065
	28	54.6505	55.1039	52.5007	58.9502	51.001	57.3609	58.6719	57.1132	51.0902	57.6333	61.0174	57.3097	54.5696	57.0305	54.3373	60.028	56.9766	52.4487	54.4034	47.2033	55.4246	54.3931	53.3569	53.1019	45.8913	54.4299	52.0558	57.0881	54.9341	48.8118	48.2864	57.5797	64.4599	52.3127	57.5902	55.8784	53.5794	42.8011	48.5955	45.1642	39.9442	39.1222	48.9736	44.1476	49.2612	41.8607	48.982	52.327
	29	55.5017	55.4146	52.9872	60.2637	52.0919	59.1106	58.5657	57.8954	51.317	58.3556	61.8331	57.7006	55.1295	57.4368	54.1689	60.898	58.1633	52.8327	55.0084	48.7318	56.3207	55.3154	54.3692	54.8538	46.3748	54.9542	52.6026	59.0592	55.3802	48.8043	49.0245	58.3786	64.4196	52.5339	58.2695	56.9632	53.7409	43.1073	48.9303	46.2017	40.5672	39.5837	48.986	44.3223	51.3886	42.2864	49.2871	53.4065
	30	55.7379	56.1854	54.3681	60.8947	52.5335	60.0355	58.9203	58.2113	51.9259	58.6839	62.4216	57.5414	54.4909	57.6825	54.6883	61.8719	58.5643	53.057	57.6343	49.6434	56.4114	57.9285	54.5389	55.3925	46.5267	55.2142	53.8945	59.109	55.3949	48.8142	50.6402	58.9552	64.7836	53.4051	58.4913	58.241	54.2997	44.0569	49.5637	46.7916	40.5871	39.9041	48.9874	44.4807	51.382	43.0273	50.2177	53.4144
	31	56.2938	56.687	54.6077	61.7188	53.0382	60.771	59.6121	58.4445	51.9183	59.2335	62.6755	57.7063	54.57	58.4034	54.5936	62.5118	59.2885	52.9264	57.7705	50.0125	56.1246	59.1672	55.4894	56.7103	46.3747	56.2613	53.7399	60.116	56.5451	49.835	51.6979	59.3161	64.1273	55.0236	59.6848	58.6948	54.5702	44.9823	50.2082	47.6812	41.8439	40.3711	49.1408	44.9247	51.96	43.6107	51.1707	54.1881
	32	56.7511	57.2362	55.7532	61.8921	53.6126	60.7677	61.7172	59.0062	52.5452	59.7242	62.7587	57.5382	55.453	58.8874	54.6921	62.6813	59.5165	53.7256	58.2967	50.7635	56.5506	59.6558	55.5717	58.0484	47.3328	56.2356	54.0574	60.4785	56.5544	49.6072	52.0078	60.7633	64.3468	54.6919	60.8905	59.0505	55.336	44.9772	50.0311	48.4202	42.6319	40.6716	49.2903	46.9899	52.8819	44.3476	52.442	54.6373
	33	56.9728	57.9515	56.2197	62.2091	54.5552	61.3635	62.6592	59.3281	53.4682	60.3809	63.0954	57.8599	55.3663	59.0497	54.8767	64.043	60.2366	53.8072	59.2707	51.6716	56.8356	59.4022	55.6882	59.3683	48.268	56.839	54.7013	60.9704	58.6248	49.9227	52.5725	61.6776	64.8146	55.1755	60.5331	59.1217	55.2244	45.7612	50.6797	48.2755	44.3818	41.1688	50.676	46.8451	52.75	44.8086	52.2822	54.6622
	34	57.8044	58.3749	56.8551	63.3606	54.8416	61.1915	64.1381	60.3374	53.8428	60.4513	62.8547	57.9399	56.1726	59.5387	54.8753	64.0517	60.4038	54.2587	59.8063	52.1769	57.3442	60.2089	56.0501	58.6092	48.4267	56.925	56.0319	60.9448	59.9614	49.8967	53.5553	63.0443	65.148	55.1684	61.2008	59.6983	55.7957	46.709	51.1726	48.7204	45.1559	41.1696	50.3506	47.4413	52.5848	45.5283	52.7359	55.4197
	35	58.4298	58.9239	57.662	61.8936	54.7699	61.4397	64.5271	60.7161	54.6973	61.2645	62.0898	58.0244	56.4916	59.697	55.0216	64.4453	60.8804	54.259	60.394	53.0242	57.878	60.5454	57.0221	58.5315	48.7528	57.2837	54.6321	61.1501	60.1794	49.8986	53.8541	64.0578	65.4389	55.163	61.6498	60.2433	56.3305	47.191	51.4983	48.7153	46.1053	41.3209	50.6654	47.7478	52.5807	46.2615	53.06	55.2807
	36	58.8306	59.4049	57.9144	62.7112	55.2842	61.4452	64.9205	60.8849	54.7779	62.0671	63.0346	58.5092	56.8304	60.1899	55.969	64.5279	60.5616	54.6315	60.6171	53.3709	58.4355	61.0354	56.9002	59.9844	49.0453	57.2482	55.357	61.1457	60.1784	50.0604	53.6228	64.5051	65.624	55.1747	61.9143	60.2544	56.7127	46.6648	51.9523	49.016	46.9026	41.6358	51.1254	47.7478	53.184	46.2425	54.4869	55.2728
	37	60.1389	59.9727	58.7963	63.183	55.4314	62.0252	66.0912	60.8739	55.1528	62.63	63.3493	58.9115	56.8222	60.8324	55.9722	64.9304	61.5854	54.8568	60.8482	53.6203	58.5107	61.6164	56.5673	59.8202	49.525	57.2935	55.3421	61.5949	60.2584	50.577	54.4441	65.0503	65.5471	55.1835	61.5522	60.7826	56.9047	49.48	52.1224	50.3516	47.5138	41.7934	52.347	47.741	53.6391	46.8324	55.7508	55.7409
	38	61.1364	60.9885	60.1052	63.3541	55.5707	61.5195	66.484	60.9509	55.4677	63.9121	63.1831	58.851	57.0654	60.8316	56.0588	65.4259	61.5863	55.0012	61.3721	54.0775	59.0374	60.7888	57.2012	59.2648	49.8549	57.2395	56.0069	61.6039	60.0233	50.7092	54.9284	63.9483	65.4551	54.7611	62.2185	61.242	57.4567	49.4723	52.4656	51.0957	48.1426	41.9441	52.2118	48.0258	53.9481	47.5674	56.0712	56.8263
	39	61.3695	61.2215	58.1551	63.1843	56.2991	62.1894	66.7046	60.8763	57.1301	64.3287	63.3442	59.0014	56.9887	60.9913	56.573	65.5039	61.9852	55.1419	61.8993	54.0489	59.0449	60.9721	57.8625	59.9687	50.3405	57.5236	56.818	61.9748	60.1784	50.8644	54.8437	64.6852	64.7251	55.1871	61.2158	61.968	57.8451	49.9436	52.4551	51.2263	48.3113	42.085	52.6676	48.6264	54.0995	48.434	56.2193	56.8173
	40	61.7585	61.9201	59.7785	63.1782	56.5864	62.5411	67.0225	61.4996	57.2133	64.8828	63.3456	59.003	57.1412	61.6373	57.1009	65.1825	62.0605	55.305	62.191	54.4688	59.566	61.2827	57.8592	61.0024	51.1017	57.9218	56.8953	61.8667	60.1871	51.0948	55.2486	65.1227	64.8119	54.87	62.5682	62.6097	58.2954	50.5679	53.395	51.532	48.296	42.7288	53.2651	48.9133	54.0915	49.1861	57.0066	56.804
	41	61.5992	61.8374	59.8613	63.7662	57.0917	62.6834	67.1091	61.8076	58.2186	65.1253	63.8451	59.0044	57.4577	61.4555	57.3677	65.6657	63.0892	55.8246	62.1972	54.6278	60.0227	61.5192	57.7904	61.9822	50.9223	58.3389	57.2309	62.9653	60.2715	51.6771	55.4274	65.4966	64.9073	54.7258	63.6547	62.5738	58.5652	51.2147	53.7196	51.9755	48.4615	43.0411	53.7422	49.5226	54.395	49.493	57.6148	56.9733
	42	62.0657	61.855	60.0149	64.4953	57.4501	62.4402	67.4174	62.6095	58.3829	65.0538	64.1028	59.3283	58.0889	61.151	57.6434	65.9907	64.2059	56.356	62.3453	54.8922	60.4039	61.7658	58.0125	61.7134	50.8096	58.6755	57.3295	63.1631	60.4887	51.9975	55.8354	65.5026	65.1765	54.5356	63.5687	63.305	58.7617	51.3437	54.3594	52.4129	48.2879	43.6795	54.6645	49.6628	54.3944	49.9061	58.7418	57.433
	43	62.4645	61.9281	59.5262	65.146	57.375	62.7719	67.9653	63.1538	58.6826	65.5311	64.2514	59.4926	58.0966	61.7826	58.0414	66.5446	64.2971	56.8069	62.4263	55.1484	60.5727	62.3587	58.5515	61.9011	51.6159	58.9352	57.573	64.0687	60.9618	52.1553	55.9053	66.6931	65.0771	54.7886	63.6574	63.8802	59.6817	52.4528	55.1716	52.5627	48.3032	43.8403	55.2696	50.1139	54.4008	50.9439	60.1503	57.7391
	44	62.7847	62.2255	59.4444	65.4586	57.1657	63.0984	68.3561	63.4379	58.1473	66.0078	64.1672	59.8873	58.0991	62.1693	58.3827	66.3015	64.8368	56.8018	63.0024	55.7341	60.671	62.7577	58.713	62.8259	51.5836	59.2028	57.891	63.8139	60.9628	52.777	56.4783	66.5903	65.5274	54.7805	63.6543	64.2221	59.8539	52.9164	55.8149	53.1548	48.3122	44.4715	56.0337	50.5595	54.3977	51.6644	60.9463	58.0625
	45	62.3066	62.3934	58.9637	65.7537	57.3821	62.8459	69.1377	63.8397	58.6699	66.5854	64.6605	60.4558	58.0275	62.5032	58.6463	66.2084	65.1729	57.0231	63.3268	56.1595	60.4683	62.7645	59.1901	63.001	52.3839	59.9783	58.1243	64.1552	61.1144	53.2772	56.7144	67.0561	66.7394	54.8663	63.7423	64.5079	60.2408	53.2286	56.7773	53.442	47.9809	44.4649	55.9013	51.2894	54.3914	52.0997	62.3652	57.9079
	46	62.3839	62.7027	58.8829	66.0205	57.2933	63.6766	69.1212	63.3797	59.672	67.0644	64.5711	60.292	58.6574	62.9088	59.1657	65.9039	66.3478	57.0241	63.4787	56.3422	60.4617	63.2472	59.5466	62.9275	52.5238	60.2638	58.9519	64.2583	61.4346	53.7405	57.1922	67.4269	66.2652	55.0222	64.0887	65.5052	60.5079	53.3624	57.0943	54.053	48.3075	44.9281	56.0527	52.2035	54.3906	52.4053	62.3761	57.9011
	47	62.5404	63.1897	59.4634	66.3606	58.173	64.1026	69.4399	63.6984	59.5826	67.2233	65.1604	60.533	58.5804	63.5688	59.5231	66.2214	66.8352	57.5549	63.5448	56.6215	60.5564	63.4902	60.1555	63.0101	52.71	60.4275	59.2731	64.6157	61.5757	54.0431	58.3337	67.9747	66.9886	55.2004	64.2628	65.248	60.8021	53.3939	57.4145	54.0509	48.155	45.4006	56.2238	52.941	54.8375	53.2703	62.9864	57.9031
	48	62.6846	63.5721	59.5395	66.6822	58.912	64.5207	70.0954	63.8609	60.6842	67.1344	65.1542	61.1019	58.9728	63.251	59.7928	66.4552	67.5314	57.9163	63.5562	56.6054	60.7352	63.5768	60.7648	63.4614	53.1578	60.9459	59.7705	65.708	61.5772	54.9979	58.3149	68.0568	67.3729	55.1752	64.3426	65.2341	60.9809	53.9987	57.2541	54.363	48.4566	46.0169	56.6816	52.9478	55.1415	54.016	63.1448	58.8599
	49	63.1396	63.9608	59.6124	67.2464	58.8338	64.8435	70.3809	64.3204	60.9159	67.4568	64.3138	61.4233	59.0532	63.7857	60.1087	66.4615	69.4391	58.2228	63.0954	56.6983	61.0109	64.0581	61.276	63.568	54.1263	61.371	60.408	66.6418	61.7248	55.0074	59.3026	68.4333	67.4496	55.6574	64.7575	65.9399	61.6108	54.0026	58.0409	54.4928	47.5175	46.8252	57.1304	53.8312	55.1412	54.8802	64.0906	60.0794
	50	63.3036	64.2016	59.6123	67.6682	59.345	65.0141	70.8453	64.4871	61.6028	67.7599	65.4758	61.8874	59.3879	63.4742	60.3724	66.717	70.5554	59.1182	63.2491	56.9386	61.1999	65.3631	61.5861	63.6429	55.0415	61.7006	60.5691	67.3826	61.8103	55.3244	59.7945	68.7975	68.4377	55.6486	65.692	66.2134	61.8896	54.6082	58.5288	55.2288	47.8399	47.2899	57.763	54.1329	55.9056	55.465	64.5617	60.863
	51	63.5397	64.4363	59.8545	67.6854	60.2702	64.8395	71.7006	64.925	60.3782	67.7882	65.9836	62.2243	59.5232	64.0155	60.8031	66.9627	70.4723	59.6364	63.4625	57.1077	61.681	66.032	62.2663	63.7639	56.4892	62.1406	60.5631	67.9257	62.0401	55.9425	60.1028	69.5286	68.4444	56.0565	65.9486	66.6843	62.3609	55.5632	58.5279	55.6837	47.9809	48.0727	57.7237	54.8571	56.5073	56.789	65.056	62.0824
	52	63.8396	64.5863	60.2655	67.9979	60.788	65.4338	72.339	65.4272	61.1382	68.1087	66.538	62.865	60.2438	64.4128	61.5692	67.3482	72.0614	60.0845	63.8511	57.0991	62.1832	65.4473	63.5914	63.3914	57.288	62.8193	60.4769	67.9375	61.8848	56.1878	60.5824	69.8879	68.7175	56.3798	66.0345	66.6854	62.8164	55.536	59.471	55.9813	48.4739	48.2509	58.9627	55.1671	56.5095	57.2358	65.3436	62.3891
	53	63.9073	64.6559	60.344	68.3166	61.0679	65.8307	72.4244	65.5707	61.5916	67.8664	66.7962	63.5185	60.5722	64.3506	62.2438	67.4271	71.1647	60.0788	63.9899	57.5986	62.8548	66.189	63.577	63.8396	57.1091	63.3846	60.871	68.199	61.8791	57.3761	60.5832	69.9861	68.7143	56.7043	66.1317	67.3044	63.1878	55.8564	59.979	55.8368	48.4745	49.1841	59.1158	55.916	56.4982	57.3829	65.6533	62.8572
	54	63.8426	65.2979	60.8152	69.0298	61.5033	66.5058	72.7322	65.9491	62.4586	68.179	67.378	64.4756	60.6702	64.8432	62.1763	67.6845	71.5097	60.9102	64.453	58.2914	62.5179	66.0252	63.9923	64.0154	57.7499	63.7146	60.8831	68.9091	62.1087	58.0971	60.9116	70.2533	69.0966	56.7083	67.4768	67.496	63.5618	55.9933	60.7638	56.5714	48.4601	49.1775	60.2143	55.906	56.6427	57.9607	66.4726	63.0164
	55	63.7615	65.5314	60.825	69.6858	62.0832	67.0274	72.3399	66.3377	63.1472	68.1933	68.5061	64.9582	60.8907	64.9938	62.5949	68.0112	71.5128	60.6818	64.7446	58.3705	62.9331	66.349	64.2716	64.2907	58.5354	63.7109	61.1412	69.0156	62.355	58.4068	60.9828	70.4437	67.8082	57.1022	67.1378	67.8421	63.9409	56.3247	61.3814	56.5606	48.4644	49.6365	60.7854	56.3573	56.665	58.7003	66.6201	63.4777
	56	63.7538	65.3013	61.3021	69.9284	62.8193	67.4247	72.5687	66.0379	63.3625	68.4977	69.4245	65.7719	61.2076	65.3175	62.7648	68.0136	72.5006	60.683	64.6847	58.6253	63.1264	66.8474	64.9441	64.5546	59.6394	63.9768	61.4674	70.3042	62.4323	58.6371	61.3903	70.7141	69.2691	57.2845	67.6394	67.8405	63.9344	56.9465	61.5599	57.1473	48.7922	50.7439	61.1262	56.5043	56.8019	59.7131	67.0897	64.1024
	57	64.1432	65.3653	61.5515	70.2677	63.5352	68.0171	72.6336	66.0264	63.3747	68.6651	69.94	66.889	61.839	65.3731	63.3042	68.616	73.0093	60.9059	64.8205	58.9632	63.124	66.8441	64.6591	64.6438	59.6208	64.4154	62.0203	70.7515	62.8152	58.4822	61.9627	70.9926	70.3349	57.6823	68.3188	68.3832	64.4946	57.2604	62.0405	57.593	48.1317	51.0501	62.0126	57.0965	57.5542	60.0286	67.5535	64.5643
	58	64.3681	65.7784	62.1131	70.2514	63.6882	68.4278	72.7262	66.3485	64.2839	69.3198	69.4109	67.6087	62.235	65.6267	63.5576	69.1234	73.4879	61.1353	64.9641	58.9627	63.2799	66.6788	64.9277	64.6561	60.1301	64.4132	62.0936	71.0393	62.9641	58.973	62.282	71.2567	71.0216	57.7653	68.6374	68.3965	64.5844	57.4203	62.3545	57.7364	48.2937	51.0504	62.7879	58.2927	57.8499	61.031	68.1934	65.3442
	59	64.9821	66.1592	62.2752	70.5923	63.9831	69.0935	73.3473	66.6532	64.9072	70.1246	70.253	68.506	62.7429	66.0302	64.5117	69.7614	73.6471	61.5846	65.355	60.3079	63.8247	66.5126	65.0963	64.8299	60.1257	64.7486	62.1037	71.503	63.2818	59.4288	62.2773	71.704	71.0091	58.2348	68.1543	68.7573	65.0639	57.5743	62.6791	58.0352	47.9858	51.6922	63.8749	58.4394	58.3086	59.4377	68.6477	65.4997
Quantification of GBE in Trh null mutant Supplementary Fig.1d
		%extension
	Time (min)	Control																													Trh01
	0	0	0	0	0	0	0	0	0	0	0	0	0	0	0	0	0	0	0	0	0	0	0	0	0	0	0	0	0	0	0	0	0	0	0	0	0	0	0	0	0	0	0	0	0	0	0	0	0
	1	2.09072	3.21629	2.11144	2.25348	1.42419	0.287169	0.690845	2.03015	1.25705	1.4939	1.99052	2.54969	2.60756	2.73344	1.32915	1.21208	1.82779	0.607634	1.74952	1.15397	2.41538	1.9298	1.8986	2.26323	1.8063	0.521552	2.20762	1.75511	1.32382	3.44159	1.9803	2.90328	1.43404	0.607696	1.07547	0.945948	2.00724	2.31968	1.26332	1.19103	4.88617	1.02882	1.64348	0.882252	1.34805	1.52349	1.78527	0.896766
	2	6.08291	5.1691	4.70486	4.31973	3.87611	0.686903	2.95029	3.69979	3.51466	2.67302	3.66235	4.61366	3.98949	4.52138	3.97595	3.7845	3.31196	2.00379	2.96819	3.1501	4.16037	3.71688	3.15322	4.21452	4.65127	1.41433	3.0496	4.80383	2.84052	5.46653	4.60883	4.13009	2.43805	1.52928	2.61499	2.02298	2.64933	3.26612	3.3204	1.93315	8.49713	1.91781	2.09212	2.04978	2.10364	2.91226	2.41002	2.52772
	3	9.21123	7.62074	6.75735	6.40324	5.1764	1.74284	3.61243	5.06662	4.58369	4.00785	5.62516	5.62795	5.03949	7.24982	5.13378	4.80118	4.79072	3.42628	4.56746	4.47646	6.91048	5.19873	3.77334	5.69241	6.44498	3.15621	5.41085	6.21217	3.82999	6.88174	4.60743	4.89492	3.29995	3.19319	3.83981	4.2177	3.55896	5.44571	5.69302	3.57473	8.83172	2.78825	2.83125	3.70832	3.31434	3.83504	3.44407	4.8205
	4	10.6188	8.46779	10.0292	8.49289	6.61327	2.24778	4.98132	7.06241	5.27376	5.84645	6.93731	8.16366	6.26131	8.2162	6.62245	5.49602	6.43783	4.20449	6.34549	5.62923	7.41838	6.31949	6.31276	6.99248	7.74093	6.24945	6.0832	6.99684	6.46041	7.81105	5.35327	5.50231	4.4529	4.5711	5.07501	5.29416	5.43399	5.42037	6.16172	8.17554	9.25037	3.98056	4.75299	3.70805	4.66706	4.28961	4.2057	5.71178
	5	11.6494	9.89636	10.885	10.7405	9.54248	2.96635	5.16324	9.24565	7.22025	7.01794	8.26694	10.8783	6.78853	10.3144	8.12112	7.37079	8.24127	5.29698	7.56416	6.76371	9.48552	8.41004	7.24223	7.30709	8.71304	7.99861	6.92149	7.94864	7.59196	9.84712	8.88304	7.34378	5.17032	5.62871	7.06313	5.46961	7.13717	7.00289	7.26641	8.61793	10.5198	5.28582	5.79375	5.04707	5.56658	5.18428	5.25672	6.7681
	6	12.8658	11.0166	12.5003	13.1368	11.1469	3.85471	7.01205	9.25455	9.69353	8.01601	9.58572	11.232	7.82458	11.4374	10.2803	8.56445	8.89662	6.73692	9.13588	6.7679	12.23	9.69982	8.3485	8.44152	10.1982	8.51668	7.42114	9.38784	10.2762	12.6516	9.66197	8.40252	7.62912	7.61989	8.15348	7.33918	8.20563	8.55039	7.73799	10.4054	11.4619	5.74483	6.54022	5.77482	8.41759	6.25459	7.51261	8.09941
	7	14.7986	12.3353	13.6742	15.7015	12.0953	6.29533	8.37533	10.5901	10.5781	9.35481	11.0648	13.1043	9.56824	13.057	11.2698	9.70006	10.5627	6.88919	10.3555	7.42568	13.6129	10.346	9.76325	9.07639	11.5151	9.88227	10.1392	11.7777	11.2626	14.2126	10.5739	10.539	9.49476	8.69702	10.1413	9.86591	11.0237	9.79722	9.15937	11.7571	14.2812	7.50937	9.10462	6.6506	9.46845	7.02177	7.81129	8.54491
	8	15.4935	13.9452	16.4549	16.8225	13.741	9.2879	10.294	11.6065	11.8216	11.5406	11.735	14.4488	10.4119	14.5185	15.2563	11.779	11.3747	8.29508	11.7427	8.73345	13.953	11.4751	11.1849	12.0042	13.164	13.1917	11.8296	12.5679	12.0876	15.7722	12.1166	12.3883	10.7967	9.9166	11.2165	10.9681	12.1162	10.5742	11.2156	13.0935	15.3845	9.13381	9.24429	7.837	11.721	8.6825	8.38512	9.90583
	9	16.6779	14.9331	17.9885	18.5831	15.9879	9.80403	12.1747	13.1344	14.2769	11.7042	12.5601	15.8193	9.897	15.4757	16.2649	12.7913	11.8761	9.84693	13.1513	8.76883	17.0397	12.4652	11.8171	13.9597	14.3202	18.0277	13.0093	13.5185	12.0626	19.0671	14.2674	13.2949	12.0894	10.9862	13.3531	11.8817	12.7014	12.292	13.4342	14.287	17.1369	10.8873	10.1223	9.61579	13.0677	9.29796	10.0584	10.9569
	10	18.4247	16.8547	18.8809	18.9023	17.454	10.8584	14.0403	14.4424	15.6763	12.8674	13.7117	16.6826	12.6764	16.7615	17.4125	15.5313	12.2068	10.1775	13.5239	9.38284	17.0479	14.5658	13.0522	15.426	15.2978	18.9009	14.0111	14.682	14.4136	21.0918	16.4127	14.9974	14.3969	11.7517	14.2983	13.4482	15.0608	13.6977	15.0032	14.4435	17.9263	12.6626	10.8562	12.5171	14.7214	14.0369	12.5895	12.1509
	11	18.3946	19.4413	20.2654	19.7003	18.2752	11.1989	15.3999	15.144	17.258	13.7064	15.3558	16.8475	15.3052	17.9183	20.2146	17.5825	12.8537	10.6563	14.7381	12.3393	17.7267	15.1964	17.3122	17.057	16.4429	20.6371	15.1901	15.7462	16.3965	22.4961	17.1849	16.8322	16.2717	13.8747	15.2127	14.5464	16.2923	13.8461	17.3937	15.0302	19.6678	14.8644	14.156	13.7286	17.8743	14.0179	13.514	13.6538
	12	21.385	20.9	22.3182	22.1086	19.9947	11.9118	17.9663	17.3365	17.4419	14.0426	17.1622	18.045	18.0767	19.5132	20.8829	21.1878	17.1391	11.8888	16.6619	14.6433	19.4419	15.691	18.8934	18.0329	17.278	24.7902	17.0527	17.183	19.4	24.8389	17.4651	18.2209	17.5542	15.2677	18.9104	16.4412	17.0533	15.0812	20.0548	15.0296	21.5522	16.3366	15.2095	17.1066	19.5253	16.3133	14.0476	16.8151
	13	23.1067	21.8663	25.7716	23.0646	21.7723	12.8254	20.3743	17.6218	19.0039	17.0557	18.9768	19.391	19.9303	21.1266	22.8774	23.3956	20.9203	13.143	18.4153	15.2771	22.5497	17.1507	21.5571	18.3705	18.3865	26.3593	19.5577	19.1204	21.3493	27.1789	20.2479	20.6678	20.2828	17.5398	20.4264	18.149	20.6299	17.6489	22.5953	15.0277	25.1172	17.8081	18.3144	18.9099	19.8225	18.143	15.5574	20.7136
	14	24.4813	23.6384	28.3597	24.9963	24.8569	12.7777	22.2334	18.9767	20.6043	18.5554	21.1216	20.8925	21.5383	21.4451	25.8547	25.7726	21.9034	15.0334	23.1577	16.9401	22.2102	19.4321	23.7664	19.4939	21.0246	28.9563	22.9339	22.6274	23.8219	29.2144	21.9401	23.5585	24.0267	20.1421	22.2668	20.6755	23.2662	19.0663	25.4317	15.6209	26.8579	19.5785	18.766	19.4845	21.6218	20.2697	19.773	21.9158
	15	25.5617	25.4161	31.4666	25.9447	26.0147	14.7518	25.3091	20.4788	21.6624	20.0554	24.7604	22.4304	25.3423	21.7824	29.1699	27.6555	24.0462	16.9061	24.5679	19.3941	23.5862	20.57	23.7624	20.9977	24.1652	31.208	24.2909	24.998	26.9898	31.5549	22.7048	23.8689	24.5996	20.9059	23.9675	21.9368	24.5	20.3125	26.0634	17.2614	28.247	23.6884	20.3995	22.011	25.0817	23.6279	22.191	22.9719
	16	27.5893	27.995	33.555	27.7073	27.6094	15.7917	28.3855	22.0242	23.946	22.0769	25.7422	24.4854	27.9638	23.3829	30.3317	31.1176	24.7046	17.7173	27.2045	21.0958	25.994	22.5081	25.8217	23.3965	26.128	34.3319	27.831	27.1046	27.9878	32.1849	24.8609	25.101	26.9016	23.66	24.7372	23.0073	27.45	22.106	28.5906	19.784	28.2774	25.3182	21.881	25.5317	26.7302	24.5382	22.1701	26.5713
	17	30.5937	29.0972	35.0871	30.4423	30.1649	17.1969	30.092	23.8859	25.6945	23.0646	27.8896	25.8537	29.1717	26.2764	31.6578	32.113	26.5197	19.0991	28.7737	24.0022	28.0577	24.7505	27.3923	24.726	28.7469	34.3278	29.1757	29.6513	29.1453	33.7442	25.7928	25.5644	28.7735	26.6918	28.2688	24.5826	29.932	24.7435	30.1683	22.6035	33.4548	27.2683	23.9601	26.5778	27.9319	25.7655	22.782	28.0739
	18	32.3227	31.2075	36.3089	31.8845	32.4292	18.7766	31.6322	26.7199	28.5184	24.9032	30.0383	26.5124	29.1727	28.2292	32.6506	33.1319	28.0024	21.3044	28.7756	25.0161	29.9558	26.2129	29.2774	26.5265	30.8765	35.5361	31.3697	29.4726	30.132	34.8373	29.1635	26.4844	30.3549	29.1574	29.8094	26.6213	31.7838	27.8891	31.596	23.7986	35.6758	28.7347	26.4905	28.1914	30.3297	29.1165	28.045	29.1204
	19	34.1728	34.0144	37.8479	33.3204	33.9091	20.5287	32.6566	28.9123	29.3978	26.7522	30.0302	29.2307	31.0621	29.663	33.6432	34.5094	30.1431	23.3422	30.6962	27.5816	31.328	27.1416	30.0694	29.2694	32.5055	37.6157	32.7117	32.2013	31.9362	37.4934	31.0044	30.0082	32.5122	30.358	31.5157	30.0737	33.9603	29.2723	31.9078	23.7989	36.7605	30.7751	28.1329	32.4859	31.9848	30.4852	29.68	31.0669
	20	36.2512	34.9406	38.0323	34.6067	34.0516	22.5738	34.0233	30.4163	31.6844	27.9151	30.8552	31.9932	32.6501	31.267	35.3053	35.0098	31.6273	24.2779	32.9737	28.2541	32.7075	30.2433	31.4833	32.1936	33.6678	39.5215	33.5583	33.6353	32.2918	39.3717	31.9342	32.454	33.5288	31.7307	33.4979	33.0515	35.3413	31.7993	33.6473	24.5467	38.3218	31.9634	30.8101	34.2587	33.7869	30.9476	30.4192	33.0197
	21	37.8388	37.0679	39.2154	35.8854	35.6605	25.7691	36.416	31.121	32.037	28.4165	32.8355	32.4733	34.5824	33.7096	36.7943	36.7553	32.2794	25.3867	33.8531	29.1166	33.0453	32.6846	33.2132	32.6944	33.9853	41.2593	34.9104	34.9108	32.7688	40.1469	34.8455	34.4418	34.3846	33.7255	35.3412	34.784	37.3633	35.06	36.0151	25.7416	38.9619	33.143	33.9375	34.8465	36.4882	33.8428	31.3235	34.0747
	22	39.9511	38.8306	40.447	37.4821	36.9749	28.9017	37.7834	33.6175	33.7996	30.5888	33.4967	34.1587	35.5817	35.1334	39.6121	37.7336	33.5967	26.1646	35.4414	31.0567	35.1137	34.3017	34.6322	33.5252	35.1211	42.2976	37.7743	36.3375	35.2753	41.5558	37.4547	35.6638	37.1156	34.9431	37.3243	36.0362	39.3898	35.8288	39.488	29.4652	41.0013	34.2915	34.2359	37.7988	37.3891	34.1502	33.5506	35.2766
	23	40.7804	39.7588	41.6581	38.9293	38.7667	31.555	41.54	35.1313	34.6761	32.4286	34.6483	36.5786	38.0086	36.919	40.4409	39.9773	35.5748	27.4136	36.6489	32.5215	37.3478	35.2674	35.4159	35.1664	37.1079	42.2967	39.627	39.0243	37.0849	43.272	38.844	36.576	39.707	35.8624	40.2545	37.4501	40.469	36.1565	41.0738	30.803	43.5167	36.3629	35.5696	39.5768	39.1884	35.0646	36.097	37.6773
	24	43.9398	41.6963	43.326	40.8543	40.0504	33.2982	42.5665	36.6488	37.3149	33.259	36.2948	37.4298	41.0102	38.0247	41.4286	42.1995	37.386	28.6727	36.3106	33.8542	38.2058	37.5322	36.994	35.9672	40.06	43.5164	40.3034	40.0116	38.9178	44.6767	40.3704	38.2721	40.5705	36.3293	42.2583	38.5432	40.9336	37.2536	43.1254	32.284	43.5124	38.1309	36.0223	40.2943	41.1432	35.6625	37.1557	39.183
	25	44.9504	42.9943	44.7165	41.9762	41.1808	33.609	44.9602	37.5324	38.1975	34.6033	36.9605	38.2575	42.5256	40.6365	42.5958	42.7077	39.3623	31.02	39.1202	34.8403	39.7619	38.3079	38.4099	38.0883	41.3604	44.2018	41.484	42.0652	40.8974	45.7735	42.5238	39.9499	41.0047	36.9432	44.708	39.7908	41.557	39.7048	45.3342	33.7747	44.9319	40.5053	38.8467	42.3718	42.4929	37.9576	38.5045	41.1375
	26	47.9174	44.3045	48.2241	43.5756	43.4319	34.6694	44.2737	38.809	40.1337	36.768	39.5957	40.5087	44.0876	41.9082	43.9226	43.5624	40.8408	31.9639	41.9378	36.3288	40.2858	40.1307	39.9782	41.0134	41.8729	46.2798	41.4834	43.6791	42.8884	48.5845	43.4511	40.736	42.0061	36.944	47.1888	39.9634	43.1062	41.1529	46.2811	35.5609	48.3859	41.9665	40.6318	45.0275	43.0908	38.1174	40.7462	42.1826
	27	50.171	46.741	50.09	47.7364	45.8472	35.2022	44.9611	38.8195	42.0712	37.11	40.2593	42.027	46.0202	44.1792	46.4092	45.9463	41.9919	33.5137	42.4623	38.7822	42.0072	41.8894	40.6118	41.8095	43.6669	46.6289	42.6618	44.7808	44.2147	49.8388	45.2934	42.2523	42.5864	36.9446	48.2738	41.5149	44.1916	44.1121	47.0691	37.191	49.0103	43.2863	42.5666	46.2026	44.1425	42.0727	41.9527	44.1332
	28	51.5437	47.3875	52.1327	47.7402	48.1162	36.608	46.1587	41.1678	43.4796	38.4485	41.7407	43.7267	46.1419	45.4449	47.0731	45.9759	44.1347	36.1876	43.1571	40.4548	43.2072	42.6834	40.7624	43.0958	45.3094	47.6707	43.5017	45.5937	45.5318	51.5579	46.2059	42.5509	43.0225	37.2456	48.2637	42.6252	44.9662	44.8797	47.2269	37.797	50.5814	44.762	44.0582	46.2209	44.5941	43.1408	42.4192	45.7874
	29	53.4604	48.8321	53.1579	48.6998	49.5752	39.7643	47.0115	42.01	44.359	40.9554	44.3825	44.5165	47.7442	47.239	47.0718	46.9714	46.2706	37.4395	43.86	42.2408	44.5867	44.8239	42.6579	45.547	46.3076	49.0582	44.0105	46.3874	46.5071	52.3382	46.5223	42.5741	43.4323	37.8553	48.4201	43.4106	45.7416	46.8965	48.6514	38.8372	52.3059	45.4964	44.9524	46.2061	44.593	43.2945	45.0833	46.9858
	30	55.1853	50.6218	54.2032	49.6587	49.5749	42.0399	48.5464	44.1865	47.3472	41.1221	45.0416	46.4292	49.1046	48.6652	47.8988	48.3514	46.932	38.3883	46.6642	43.547	45.9608	45.2854	43.9139	48.509	49.266	50.6178	45.1924	46.3842	48.1828	52.9637	47.1357	42.5635	43.5875	38.0094	49.6289	44.9773	48.2248	48.9619	50.5441	38.825	53.1056	46.2278	44.9451	46.2123	45.3464	43.6054	46.4678	48.0385
	31	56.233	51.9092	54.7224	50.6201	50.3838	43.7747	48.5501	44.1776	48.0495	44.8026	46.0293	48.2866	48.954	50.13	48.8941	48.3785	46.926	39.6445	47.8899	44.8521	48.2024	45.9246	45.6492	51.0782	50.0903	50.6212	47.0451	48.4369	49.6584	53.4325	47.7508	42.5602	44.0173	38.1619	49.801	45.2881	48.9948	48.9343	50.5444	39.1372	53.8798	46.9595	45.2402	46.2112	46.0954	43.599	46.4563	48.3357
	32	58.3314	52.8854	55.7875	51.4216	51.3534	45.7181	50.0841	46.5519	49.9879	46.6437	47.1846	49.4742	49.7931	51.2468	50.3861	48.3767	47.2582	40.7338	48.5896	47.1511	50.2573	49.1725	46.1247	52.4024	50.9118	50.6162	48.0527	49.7535	50.6609	53.7409	47.9057	42.5585	44.0168	38.3189	50.5668	45.6013	49.6171	48.9357	51.4925	40.0258	53.8839	47.7028	45.5438	47.1002	46.8455	43.749	46.6077	48.3374
	33	59.7186	52.8874	57.3413	52.0632	52.3345	48.34	49.0628	46.8793	50.8709	47.1423	48.1759	50.5028	50.885	53.0424	51.2125	48.367	48.4075	41.2095	50.1722	47.1418	50.2595	50.1399	45.0219	53.0673	53.6924	50.6111	48.7287	49.7323	50.8178	53.901	48.0597	42.552	44.0233	38.4596	52.2644	46.0793	50.5457	50.1916	52.2808	40.9277	54.5215	47.9996	45.8405	47.115	47.5992	43.7529	46.6151	48.3382
	34	59.7085	53.2185	58.2085	53.6693	52.3209	50.7905	50.9391	47.2159	52.1009	48.1422	49.1691	51.3512	50.5191	53.0303	52.2014	48.3698	49.5667	41.5217	51.2272	47.8193	50.4367	50.9708	46.2737	54.6728	54.0297	50.9615	51.5967	49.7329	51.9919	53.8995	49.4501	42.5705	44.027	38.4669	53.1972	46.5446	51.634	51.0919	52.4382	41.5174	54.9964	48.5955	47.3302	47.1026	47.5956	44.809	48.7259	48.3404
	35	60.7562	53.5375	59.2192	53.3483	52.3251	52.0182	51.7956	47.3819	52.808	48.4811	49.4944	52.1972	52.0872	53.184	52.5371	50.0741	49.5642	42.1488	51.2233	48.4741	51.6405	51.7875	46.2694	54.8372	54.3565	50.9586	50.9243	51.0029	51.9934	53.8978	50.512	42.8524	44.7431	38.4691	53.661	46.994	51.6413	51.7383	52.7538	42.7144	56.0581	50.0731	47.7747	47.1075	47.5937	45.1197	48.7335	48.3401
	36	61.6207	54.1828	60.0924	53.8278	52.4855	53.2519	51.6255	47.3791	52.9835	49.6538	50.4863	53.3891	52.0865	55.1426	52.8706	49.9174	51.2123	42.7768	53.3323	49.6119	52.3338	51.7618	46.5853	55.503	55.1769	52.5172	51.9362	52.4401	51.9865	54.3649	50.5101	43.7853	44.7471	38.4616	53.812	47.1577	51.9508	51.9077	52.9147	42.7084	56.2434	50.2132	47.7758	47.2488	47.7491	45.2756	49.0122	49.2407
	37	62.3251	54.1822	60.784	54.6291	52.9752	54.1243	51.629	48.3922	53.6845	51.1574	51.966	53.3957	52.2637	55.2795	54.0324	52.104	52.5302	44.8198	53.3294	51.0912	52.6739	52.4391	46.7423	55.817	55.5013	52.5239	51.4354	53.4035	51.9804	55.3028	50.509	44.8561	45.1611	38.4691	53.1691	47.4754	52.2486	51.9065	53.2303	43.3046	58.2785	50.5109	48.6704	47.242	48.7975	45.4298	49.1393	49.6947
	38	62.3118	54.3562	60.9586	54.6279	54.105	54.8205	52.3092	49.5596	54.22	51.823	53.1266	53.7394	52.2574	54.9757	54.0339	52.1212	52.5314	45.6029	53.3281	51.4135	54.5679	52.7416	49.1092	56.9734	55.6624	53.0394	51.4277	54.2013	51.9823	55.6078	50.5182	43.6295	45.3171	38.4672	53.6396	47.4794	52.2503	52.359	53.232	43.3016	58.6065	51.3883	49.563	47.2412	49.4026	45.5776	49.2816	49.6903
	39	62.3162	54.9746	61.6313	55.1112	54.0885	56.4015	52.313	50.0716	54.9223	51.8242	53.4525	53.7441	52.2644	54.9687	54.0354	53.1291	53.0271	45.604	53.1663	51.5771	55.5978	52.5626	49.581	56.8045	57.6381	54.5971	51.9316	54.1952	51.978	56.87	51.5816	44.6995	46.0364	38.616	53.8019	47.7911	53.3369	52.9834	53.2329	43.8957	58.9026	51.8299	49.5587	47.2326	49.4012	45.7377	49.5893	49.6892
	40	62.6615	54.8308	61.9939	56.2343	54.1077	57.1066	52.308	50.2333	56.6798	52.8287	54.1177	53.7311	53.1295	54.9657	54.3687	53.132	53.0298	45.1223	53.8529	51.7483	56.4609	53.0472	49.8256	56.4798	57.6408	54.5968	50.7562	54.1873	52.8206	57.6487	52.0393	44.8667	46.3251	38.6152	53.8008	48.272	53.9555	53.2989	54.3335	43.8976	59.6894	53.1572	50.1546	47.6788	49.3977	45.8866	50.9839	50.7406
	41	62.6634	54.8323	61.9655	56.2325	54.0956	58.3298	52.9941	50.4005	57.0321	53.5029	54.2794	55.778	53.9915	55.7729	54.5325	53.1288	53.3611	46.0597	55.4374	51.742	57.3199	54.8275	50.141	56.6428	58.2822	54.6012	51.9282	54.2019	52.8239	57.3394	52.0419	45.3203	47.3241	38.766	53.7946	49.6867	55.2003	53.2875	54.8088	44.6313	59.6969	53.7423	50.1508	49.5965	49.3952	46.4957	51.3043	50.8942
	42	62.6656	55.1427	61.8403	56.2311	54.1056	59.7318	52.991	50.3984	57.3792	53.167	55.1042	54.9084	54.3517	55.9477	54.5328	53.1288	53.353	47.0085	55.4384	52.4094	57.4918	54.9805	50.137	57.6137	58.2771	55.4652	51.9329	54.2019	52.8118	57.4912	52.1917	46.8404	47.327	39.9939	53.7935	49.8367	55.6702	53.757	55.125	44.6394	59.8656	55.0739	50.1489	49.9298	49.3955	46.6524	51.2886	50.8933
	43	62.665	55.15	62.5263	56.2325	54.1209	60.954	53.3367	50.4119	57.3827	53.6641	56.0919	55.0904	54.5251	56.5935	54.5334	53.6676	53.8562	47.005	55.4316	52.4133	57.1445	55.6442	49.7696	57.6128	58.2759	55.6462	51.9341	54.8299	52.9741	58.1121	52.3471	47.9372	47.3215	40.5991	53.1526	49.9921	55.8211	53.7689	55.283	44.9383	60.1609	55.5087	50.1508	49.8928	50.5977	47.873	52.3065	51.497
	44	62.6634	56.2735	63.1779	56.2317	55.5549	60.9511	53.6725	50.4036	59.6683	53.6616	56.0895	54.9087	55.2051	57.232	54.5291	53.666	53.8544	46.9962	55.4332	52.4187	57.6731	56.6255	48.6406	57.5994	58.2759	56.1611	52.2613	55.3118	52.9699	58.7481	52.356	48.6783	47.3215	40.7499	53.1821	51.0778	55.9718	54.2262	55.7555	45.0943	60.5	55.505	50.153	50.6394	51.503	48.0278	52.3268	52.2521
	45	62.671	56.275	63.193	56.2279	55.5543	63.4058	54.1892	50.4024	57.025	54.1639	56.0925	55.2382	55.2007	57.7127	54.5346	53.6676	54.3484	47.153	55.4339	52.7398	58.0185	57.4434	48.9669	58.0874	58.7715	56.1599	52.2721	55.6204	52.972	58.9064	52.5058	48.6676	47.4717	41.2152	54.2084	51.8666	56.1221	54.2319	56.0681	45.0913	60.9686	56.0958	50.1571	50.6273	51.5027	48.9358	52.3367	52.9934
	46	62.4935	56.1448	63.3837	56.2308	56.0519	63.4074	55.0442	51.2424	57.026	54.1633	57.5758	55.5615	55.3808	58.1928	55.0304	53.838	54.3499	47.1542	55.4342	53.2264	58.0129	57.9138	49.5942	58.0993	58.7694	57.027	52.2733	55.6137	52.9748	59.0631	52.5072	48.6757	47.757	41.2127	54.2275	52.1863	56.1246	54.2447	56.2245	45.3875	60.9643	56.2423	50.8989	50.7826	52.5615	48.9261	53.8312	53.2823
	47	62.4912	56.9339	64.2355	56.712	56.0419	63.4077	55.0408	51.2476	58.4386	55.6645	56.0874	55.5693	55.7225	58.3571	55.0343	54.1773	54.8354	47.7841	55.4365	53.8815	59.0526	57.9049	50.0476	58.4246	58.7772	57.0213	52.2709	55.6181	53.1332	59.9841	53.1355	49.6137	47.7565	42.5981	54.5557	52.3428	56.438	54.5591	56.5449	45.3799	61.9156	56.7024	51.0481	51.9887	52.7054	49.3954	53.8416	54.3367
	48	62.8381	58.2278	64.9072	57.5127	56.0115	63.4032	55.2158	51.2498	58.4402	56.3371	56.7513	56.4643	55.7304	58.0388	55.5229	54.6911	54.8348	47.7867	55.4336	54.5288	59.2226	58.2503	50.3762	58.4219	58.9418	57.2312	52.2727	56.2793	53.7934	61.5554	53.2904	49.9171	48.9092	42.7428	54.5618	52.4962	57.2092	54.5485	57.81	45.8234	61.9078	57.1353	52.0897	52.0087	52.7052	49.8438	53.8451	55.8424
	49	63.7159	58.6954	65.2679	57.6751	57.1746	63.4042	55.8926	52.2371	58.9699	56.3362	57.0839	56.273	55.907	58.1984	56.0278	54.8588	54.8351	47.9378	55.4345	54.5372	59.5665	58.3898	50.3627	58.424	59.2759	57.2875	52.2724	56.3771	54.1293	61.714	53.2707	50.6668	48.9076	42.7431	54.7249	52.4962	58.4524	54.8629	57.8053	45.8264	62.2085	59.6332	52.3878	52.2818	53.1597	51.0692	53.8323	56.5961
	50	63.8858	59.385	64.7392	57.6736	58.4667	63.4029	56.0658	52.4196	59.3196	56.3316	57.0854	56.1062	56.7468	58.3603	56.022	54.6833	54.8354	47.9381	55.4224	55.3574	59.9131	58.8744	50.3719	58.7585	59.9265	57.3688	52.3398	56.5742	54.1254	61.7106	54.825	50.6791	49.1979	42.8955	54.7373	52.4928	59.7006	54.8569	57.9646	45.9726	62.2189	59.7854	52.3889	52.3994	53.1548	51.5332	53.8304	56.8913
	51	62.8476	61.3088	64.5699	58.9617	58.7726	63.4064	56.0683	53.7638	59.3164	56.5026	57.0854	56.7984	57.2734	59.1657	56.3556	55.2271	55.1645	48.1087	55.4413	55.683	60.4242	59.3625	50.6956	58.9111	60.2519	57.7201	52.1056	56.8986	54.1269	62.0227	54.83	50.6707	49.1989	43.048	55.1932	52.8128	59.852	55.4853	57.9666	46.4217	62.5463	59.9144	52.5353	52.8586	53.3031	51.9786	54.128	56.8927
	52	63.3719	60.826	65.4412	58.9547	58.9404	66.0367	57.4359	55.0987	59.3196	57.1721	57.2507	57.1354	57.8216	59.1792	56.3535	55.7275	55.1663	48.1104	55.44	55.5151	60.7664	59.2098	50.0528	59.0859	60.2582	58.4078	52.6129	57.2191	54.2962	62.8068	54.8328	51.2851	49.3381	43.0544	55.1778	52.7991	59.8552	55.4876	57.9669	46.4283	62.5385	60.523	52.5399	53.284	53.6058	52.7419	54.1247	56.8927
	53	63.371	60.6576	65.429	59.1097	59.2855	66.0514	57.4369	54.6201	59.3135	57.8408	57.5797	57.2944	58.3301	59.3343	56.3526	56.2288	55.1651	48.8746	55.4339	55.6971	60.9406	60.6618	50.5375	59.0844	60.2444	59.1091	52.6083	57.5531	55.1357	63.2776	55.1433	51.282	49.6297	43.2077	55.4815	53.1256	60.1561	55.4773	58.1264	46.5788	62.5388	61.2514	53.1348	53.2948	53.753	52.9017	54.2544	56.896
	54	63.8883	62.1264	65.4397	61.035	60.5599	66.0405	57.9421	55.596	60.5515	58.5155	58.7331	57.4581	58.8459	59.6408	56.3535	56.2138	55.9864	48.8886	56.3133	55.5139	60.5848	61.3047	50.6496	59.0847	60.913	59.6228	53.2868	58.0289	55.805	63.279	55.1324	51.2901	49.6295	43.2058	55.4874	53.2802	60.3098	56.2637	58.1229	46.7304	62.5371	61.3985	53.1356	53.5806	53.9019	53.0489	55.3186	56.8946
	55	64.2462	63.2478	65.0699	60.7152	60.8841	66.0399	58.4585	56.4548	60.5519	58.0038	58.8939	57.4516	59.5503	59.4753	56.352	56.7463	55.9883	48.7169	57.3673	56.0206	60.9349	60.6624	50.0602	59.2503	61.2531	60.3136	53.276	58.6706	56.7842	63.275	55.7464	51.9132	50.2084	43.1952	55.6337	53.2742	60.3127	56.2666	58.1235	46.7299	62.8493	61.6967	53.1302	54.0137	54.2065	53.3563	55.628	56.8933
	56	64.4307	64.0467	65.4249	61.5174	60.8959	66.0415	58.6276	56.8033	62.1352	58.684	59.2292	57.7963	60.9487	59.6266	57.0182	57.0888	56.478	49.1854	57.8876	56.1828	62.4869	60.6452	50.6893	59.8956	61.2504	61.1789	53.2634	58.8348	57.2884	63.5917	56.046	51.8981	50.6479	43.4882	56.2549	53.2725	60.3093	56.5698	58.2824	46.7228	63.0111	61.69	53.1296	54.7598	54.4998	53.5066	55.7621	56.8957
	57	64.4276	64.0446	65.9563	61.9977	61.7	66.0344	59.8286	57.6194	62.1364	58.3485	60.0531	58.3227	60.2808	59.6469	57.0185	57.5951	56.8065	49.1995	58.4159	56.3555	61.6195	60.8396	50.9998	59.895	62.0669	61.6897	53.1196	59.4643	58.1107	63.5889	56.0521	52.3489	51.3546	43.9339	56.5629	53.4305	60.9324	56.5886	58.2844	46.7236	62.9976	61.8427	53.5761	55.82	54.6525	53.663	55.7692	56.896
	58	63.8887	64.5304	67.3292	61.9983	62.4914	65.856	60.1681	58.465	62.3106	58.6788	60.0516	59.1851	60.2804	60.1173	57.3539	57.5863	56.8084	49.2152	58.4181	56.8301	63.3399	59.8477	51.0193	61.1996	61.5724	61.6837	53.454	59.7877	58.0847	63.5857	56.058	52.3606	51.3564	44.0984	56.5612	53.437	61.243	56.7492	58.2807	47.1723	63.1572	61.843	53.8791	55.504	54.6479	54.1179	56.0509	56.8987
	59	64.445	64.6852	67.6794	61.9974	62.9693	65.9005	60.6805	59.3112	62.6639	59.6836	60.3835	60.0342	60.2735	60.1112	57.3509	58.4435	57.1405	50.1314	58.9429	55.3494	63.3462	60.5069	51.0072	61.9816	62.4123	62.221	54.6312	61.2153	58.274	63.7421	56.0569	52.8109	51.348	44.5639	57.0106	53.4327	61.3961	56.8956	58.5968	49.2489	63.1489	62.1356	54.3239	55.501	54.6454	54.2696	56.0657	56.8996
[truncated: 28 more columns]

## Sheet: Supplementary Fig2
		Quantification of local extension in 5HT2A loss-of-function related to Supplementary Fig. 2b
	Time (min)	Control					5HT2A-/-
	0	0	0	0	0	0	0	0	0	0	0
	1	0.0097324	0.0628145	0.0193196	0.01308	0.00450467	0.06428	-0.0357154	-0.0259937	0.018689	0.00314563
	2	0.0148148	0.0860124	0.0204921	0.0577877	0.0330436	0.0933207	-0.017526	-0.0106301	0.0269454	0.0204282
	3	0.120265	0.10443	0.0870182	0.102519	0.0438663	0.145035	-0.0314366	0.0292087	0.0827215	0.0523134
	4	0.0926098	0.125989	0.125396	0.165048	0.0917632	0.168696	0.00635361	0.0438423	0.107348	0.0947388
	5	0.123878	0.164407	0.20963	0.197045	0.144083	0.210649	0.0581051	0.0733491	0.2313	0.130394
	6	0.183662	0.263505	0.199524	0.27907	0.217741	0.221261	0.0804932	0.114332	0.261719	0.179233
	7	0.231326	0.29932	0.276767	0.329951	0.277021	0.254186	0.0779774	0.15431	0.261624	0.196606
	8	0.274455	0.359096	0.284593	0.431411	0.34436	0.265316	0.0671121	0.19762	0.265875	0.22565
	9	0.324306	0.435321	0.370614	0.500283	0.410168	0.301981	0.135563	0.223938	0.28163	0.267533
	10	0.361771	0.432035	0.359791	0.542135	0.442868	0.345089	0.168883	0.29366	0.336908	0.294098
	11	0.464444	0.448051	0.391321	0.613789	0.535124	0.383196	0.225979	0.327754	0.334732	0.313205
	12	0.420933	0.471806	0.426267	0.636059	0.575175	0.384162	0.31031	0.381924	0.366529	0.373957
	13	0.462049	0.520176	0.478243	0.684038	0.611068	0.425194	0.317131	0.4423	0.40976	0.4085
	14	0.486992	0.540597	0.517257	0.757919	0.693402	0.487417	0.359054	0.475438	0.426708	0.457788
	15	0.545778	0.653048	0.597961	0.783999	0.697381	0.585938	0.403286	0.490404	0.428611	0.501844
	Qunatification of Junctional MyoII distribution in 5HT2A loss-of-function Supplementary Fig.2 c
Junctional Orientation		Control								5HT2A -/-									P value from Mann-Whitney test
	(0-15)	19.392	23.689	21.913	18.105	20.931	25.26	22.076	13.55	13.636	14.712	17.02	11.688	13.701	10.172	10.247	17.445		0.002953
	(15-30)	24.397	25.246	31.933	19.921	22.986	23.872	26.719	14.874	20.416	13.981	17.891	14.092	14.043	10.837	10.238	16.827		0.001865
	(30-45)	27.496	27.503	22.751	23.213	25.481	23.717	33.617	16.086	21.103	15.855	21.486	15.098	17.155	13.797	11.845	22.502		0.001865
	(45-60)	41.27	38.666	37.85	27.492	31.105	33.53	37.256	23.952	28.143	21.569	27.155	18.648	23.752	16.358	16.825	26.281		0.001865
	(60-75)	45.869	55.391	53.883	36.099	35.195	47.351	42.977	23.026	30.492	24.629	32.752	24.64	29.22	24.895	22.142	31.209		0.006993
	(75-90)	51.117	51.411	52.342	36.669	50.873	51.288	60.537	35.397	38.667	28.087	35.652	29.886	29.059	29.375	26.342	38.072		0.002953
	Quantification of Junctional MyoII distribution in 5HT2A gain-of-function Supplementary Fig.2d
Junctional Orientation		Control								5HT2A++												P value from Mann-Whitney test
	(0-15)	10.85	12.607	10.184	19.7	16.259	15.077	15.353	16.864	13.257	11.141	12.725	11.558	16.39	23.263	22.384	15.752	16.618	14.726	15.319		0.657405
	(15-30)	10.487	12.875	11.124	20.5	16.134	17.087	14.817	17.604	17.367	14.563	11.683	13.75	16.004	24.364	20.606	15.412	15.67	14.366	16.813		0.657405
	(30-45)	14.231	17.674	12.82	19.761	19.034	20.285	18.833	21.491	20.423	15.16	19.586	16.527	18.103	26.568	20.554	20.179	18.299	15.448	18.192		0.777989
	(45-60)	15.181	24.687	19.18	26.897	21.176	22.478	19.676	29.437	29.312	21.808	20.267	27.62	34.417	28.858	28.757	27.522	24.341	27.324	29.087		0.040883
	(60-75)	23.015	25.167	19.679	30.604	28.82	29.051	24.704	32.356	36.647	30.713	27.7	37.032	39.291	38.716	30.161	27.53	27.449	26.852	27.458		0.090842
	(75-90)	25.657	33.24	25.282	32.8	25.031	24.407	20.794	33	45.953	36.23	38.806	45.461	55.028	47.338	35.978	34.281	37.52	45.792	52.183		2.6e-05
	Quantification of Ecad levels in 5HT2A loss-of-function Supplementary Fig.2f
Junctional Orientation		Control									5HT2A++									P value from Mann-Whitney test
AP junctions	(0-15)	87.343	90.773	82.235	80.09	78.426	83.111	69.347	84.245	68.122	19.793	32.209	35.242	38.828	47.353	38.488	20.049	36.845		8.2e-05
	(15-30)	78.151	87.206	90.691	80.087	81.681	71.188	70.573	74.376	63.549	22.239	32.55	33.009	40.424	44.357	39.43	21.164	42.388		8.2e-05
	(30-45)	75.713	95.184	81.94	76.33	76.325	76.308	74.242	74.452	63.424	19.718	32.049	31.348	43.135	44.835	40.547	23.328	37.806		8.2e-05
	(45-60)	78.53	85.853	80.218	74.981	75.865	77.585	64.19	82.937	65.23	21.121	32.572	34.026	37.113	44.782	33.226	19.727	39.736		8.2e-05
	(60-75)	73.086	85.812	73.813	71.82	72.926	70.166	68.383	72.615	64.175	19.181	28.487	31.482	36.284	44.6	36.483	20.967	41.608		8.2e-05
DV junctions	(75-90)	74.451	82.183	75.664	75.416	76.713	71.656	61.683	75.192	61.039	21.244	30.589	32.266	38.297	45.483	31.571	21.518	41.068		8.2e-05
	Ecad polarity (AP/DV) Supplementary Fig. 2g
	Control									5HT2A++
	1.17316	1.10452	1.08684	1.06198	1.02233	1.15986	1.12425	1.1204	1.11604	0.931698	1.05296	1.09223	1.01387	1.04111	1.21909	0.931732	0.897171
		P value from two-tailed Mann-Whitney test
		p=0.0360
	Quantification of local tissue extension in 5HT2A gain-of-function related to Supplementary Fig.2i
	Time (min)	Control					5HT2A++
	0	0	0	0	0	0	0	0	0	0	0	0
	1	0.0226218	0.00549552	0.0283546	0.0569324	0.0563534	0.00509649	0.0913812	0.00221664	0.0197209	0.0126948	0.0122932
	2	0.0691862	0.0465076	0.052546	0.0816545	0.083083	0.058714	0.0973686	0.00538269	0.0405239	0.0622466	0.0594508
	3	0.145539	0.0574868	0.0673348	0.0879099	0.0779869	0.067258	0.183796	0.0772021	0.0959492	0.0722798	0.072791
	4	0.169408	0.0741445	0.129388	0.195368	0.153865	0.0931525	0.209989	0.113919	0.0808777	0.118952	0.115221
	5	0.267832	0.137141	0.151361	0.178209	0.239548	0.160052	0.266179	0.193318	0.165867	0.101007	0.099703
	6	0.333811	0.192735	0.283174	0.160274	0.277659	0.247792	0.281014	0.25099	0.147559	0.176011	0.177952
	7	0.3341	0.28614	0.288162	0.201284	0.281548	0.264888	0.393507	0.332636	0.177824	0.211625	0.214189
	8	0.405429	0.298692	0.370801	0.123065	0.286436	0.271145	0.436534	0.397096	0.241273	0.302543	0.303156
	9	0.482707	0.391385	0.462145	0.153483	0.370001	0.306864	0.51661	0.49656	0.312751	0.370443	0.370127
	10	0.521825	0.44818	0.506145	0.245287	0.384723	0.384265	0.555369	0.553747	0.30362	0.402119	0.398598
	11	0.624838	0.498963	0.570802	0.234283	0.386132	0.457044	0.544209	0.671205	0.350799	0.48948	0.48415
	12	0.671483	0.546453	0.590008	0.267734	0.402868	0.415908	0.554339	0.765749	0.401939	0.559798	0.564673
	13	0.775952	0.557473	0.666137	0.267317	0.384624	0.490332	0.631355	0.860466	0.400492	0.612918	0.605891
	14	0.82088	0.607321	0.666901	0.274281	0.348896	0.482035	0.68218	0.894111	0.452199	0.669651	0.672719
	15	0.858379	0.61258	0.737809	0.36523	0.288727	0.539431	0.648872	0.911614	0.444901	0.728281	0.7255
	16	0.912627	0.662038	0.730334	0.333845	0.326283	0.616007	0.751287	0.999181	0.440452	0.771077	0.778745
	17	0.974027	0.661897	0.782722	0.416331	0.417673	0.736621	0.706776	1.0303	0.455782	0.875302	0.884314
	18	1.05861	0.719603	0.793537	0.449386	0.459917	0.718796	0.775587	1.10784	0.487658	0.877515	0.875367
	19	1.14682	0.654123	0.776471	0.466279	0.418167	0.795774	0.710944	1.0821	0.498496	0.923552	0.921606
	20	1.12605	0.67229	0.803221	0.534957	0.411304	0.816172	0.77262	1.18355	0.517225	1.02275	1.02131
							p value at 20 min
							Two-tailed Mann-Whitney test p=0.3290
		Quantification of cumulative rosettes per 100 cells in 5HT2A gain-of-function related to Supplementary Fig. 2k
	Time	Control								5HT2A++
	0	0	1	0	0	0	0	0	0	0	0	0	0
	1	1	1	0	0	0	0	0	0.699301	0	0	0.862069	0
	2	1	1	0	0	0	0.7	0	1.3986	0	0	0.862069	0
	3	1	1	0	0	0	0.7	0	1.3986	0	0	0.862069	0
	4	1	1	0	0	0	0.7	0	1.3986	0	0	0.862069	0
	5	1	1	0	0	0	0.7	0	1.3986	0	0	0.862069	0
	6	1	1	0	0	0	0.7	0	1.3986	0	1.31579	1.52874	0
	7	1	1	0	0	0	1.4	0	1.3986	0	2.63158	2.1739	0
	8	1	1	0	0	0	1.4	1.11111	2.7972	1.11111	3.28947	2.79118	0
	9	1	1	0	0	0	1.4	1.11111	3.4965	1.64021	5.05418	3.35936	0.621118
	10	2.43885	1	0	0	0	1.4	1.64021	4.8951	1.64021	7.35303	5.09347	1.20251
	11	2.43885	1	1.5	0	0.6	2	2.15568	8.39161	2.15568	8.48297	6.19844	2.29541
	12	2.43885	1	2.6	0	1.3	3.8	2.15568	10.3147	2.15568	10.0294	8.33748	3.90831
	13	3.07176	2.03093	3.6	0	1.8	4.9	3.62626	12.6815	3.62626	10.537	10.4317	4.41593
	14	4.35381	3.55377	4.6	1.14286	3	5.5	4.12131	13.8376	4.12131	11.0272	11.9243	5.8652
	15	5.57332	5.61563	6	2.26645	4.1	6.1	4.61392	16.0598	4.61392	11.9574	14.3873	7.70852
	16	6.16856	6.63085	7	2.85469	4.6	7.3	4.61392	18.2698	4.61392	12.8624	17.7527	11.518
	17	7.34503	7.63588	7.5	5.74486	6.3	9.1	5.57086	19.3061	5.57086	13.3068	21.0546	15.518
	18	8.53551	9.16649	8	7.43978	7.9	11.5	6.05163	21.9102	6.05163	15.1086	24.3256	21.1949
	19	10.3002	9.66154	9.4	9.662	8.4	13.4	8.04168	25.0352	8.04168	16.8864	27.1163	24.6137
	20	12.6812	11.125	10.4	14.1064	10.6	14	10.5292	27.0657	10.5292	17.325	28.9855	29.7419
	21	13.2729	13.6125	12.3	16.8387	12.3	15.2	13.4995	30.0657	13.4995	17.7714	32.303	31.8516
	22	14.4494	14.128	13.8	18.4691	13.3	16.5	14.5467	32.5409	14.5467	18.226	36.0945	33.9613
	23	16.1835	14.633	14.3	21.0733	16	17.1	16.1596	34.9681	16.1596	19.1829	38.0457	36.2549
	24	17.8784	16.1182	14.8	22.6358	17.1	19	18.8623	38.4507	18.8623	21.5753	40.9583	39.6884
	25	20.6874	18.5812	16.7	23.2008	22.5	21	20.5668	43.4507	20.5668	24.0878	43.9734	42.9442
	26	22.9731	20.5913	17.7	24.9655	24.1	23	22.8924	46.4358	22.8924	26.776	47.1992	46.2617
	27	23.5545	22.0913	17.7	29.4852	27.4	23.7	25.6857	50.3573	25.6857	29.8688	48.2248	47.6835
	28	23.5545	24.6165	19.4	30.6216	30.3	25.8	25.6857	52.4192	25.6857	30.9799	48.7377	49.5527
	29	24.7967	27.2761	20.5	31.7327	33.7	28.8	28.2831	54.9833	34.1654	32.061	50.8319	52.6615
	30	28.9883	29.9643	20.5	31.7327	37.1	31.6	34.1654	60.4833	34.1654	36.2276	54.5953	55.5186
			p value at 30 min
			Two-tailed Mann-Whitney test p=0.0130
	Quantification of cumulative rosettes per 100 cells in 5HT2A loss-of-function related to Supplementary Fig. 2l
	Time	Control					5HT2A-/-
	0	0	0	0	0	0.74	0	0	0	0	0
	1	0	0	0	0	1.45429	0.787402	0.970874	0	0	0
	2	0	0	0	0	2.12996	0.787402	0.970874	0	0	0
	3	0	0	0	0	2.12996	0.787402	0.970874	0	0	0
	4	0	0	0	0	2.12996	0.787402	1.87177	0	0	0
	5	0	0	0	0	2.6676	1.99222	2.67823	0	0	0
	6	0.714286	0	0	0	2.6676	3.64057	2.67823	0	0	0
	7	1.42857	0	0	0	3.23902	5.21125	2.67823	0	2.20588	2.20588
	8	1.42857	0.497512	0	0	3.77956	9.21125	3.4358	0	2.88615	2.88615
	9	2.1328	1.47312	0	0	4.32011	11.6865	4.15523	0	2.88615	2.88615
	10	2.80847	3.42434	0	0	4.87259	14.0675	5.59408	0	3.53132	3.53132
	11	2.80847	4.90949	1.24224	1.02564	6.92387	16.3823	6.97339	0	6.01579	6.01579
	12	4.22691	5.41969	3.02795	2.06731	8.51118	18.7861	8.96014	0.581395	8.45481	8.45481
	13	4.22691	7.35206	4.90295	2.58277	10.5837	20.156	8.96014	1.80839	10.2841	10.2841
	14	4.22691	10.7667	6.73222	3.65804	11.62	24.7222	12.8562	2.40011	12.6509	12.6509
	15	4.22691	13.797	7.36916	4.16565	12.1381	27.3423	14.7793	2.40011	15.5749	15.5749
	16	5.58746	16.3351	10.2931	5.72815	13.1282	30.0089	18.1127	3.59058	16.686	16.686
	17	6.29168	17.8976	13.2517	8.30547	14.6434	33.0791	19.2363	4.7954	16.686	16.686
	18	8.29168	19.436	16.3005	9.85187	15.6384	38.2293	22.5512	6.63589	21.1804	21.1804
	19	9.69028	20.4942	18.8321	11.8823	18.2025	41.2861	23.6748	10.3859	25.8316	25.8316
	20	10.3752	24.0657	21.2131	13.9987	19.2229	46.1534	26.0416	13.591	29.2024	29.2024
	21	11.7937	27.9331	22.4401	16.6442	19.7331	50.9779	28.2516	16.9694	33.2254	33.2254
	22	11.7937	30.193	27.2886	18.3684	20.7694	54.089	30.4988	20.9694	36.0663	36.0663
	23	13.2429	30.193	29.1994	23.0195	21.3376	59.9449	30.4988	23.6905	38.9564	38.9564
	24	14.7244	31.9072	31.1731	29.9816	23.1023	62.6476	31.6099	26.3751	38.9564	38.9564
	25	16.9466	34.3169	33.8577	35.461	28.6578	64.1254	32.7088	30.9205	38.9564	38.9564
	26	19.3466	34.3169	33.8577	38.3181	33.3453	66.0672	33.2674	35.466	40.8673	40.8673
	27	19.3466	36.8013	34.6451	41.1753	41.9391	67.0573	34.9068	37.7387	43.5518	43.5518
	28	20.1466	38.8284	34.6451	45.461	48.9703	73.3073	38.375	40.769	46.9302	46.9302
	29	21.9985	41.084	35.5146	49.7345	49.7516	74.3655	41.369	45.3144	50.3086	50.3086
	30	23.8003	43.2269	35.5146	54.8627	55.2203	76.516	44.381	50.7832	53.3855	53.3855
		p value at 30 min
			Two-tailed Mann-Whitney test p=0.3810

## Sheet: Supplementary Fig3
	MyoII levels in 5HT2A::mNeonGreen over-expression related to Supplementary Fig.3c
Junctional Orientation		Control					5HT2A::mNeonGreen++						P value from Mann-Whitney test
	(0-15)	18.262	18.5129	20.1095	16.516	17.163	26.9958	17.62	22.0981	24.1251	19.937		0.095238
	(15-30)	17.677	19.61	28.3541	19.985	19.256	31.77	19.214	23.938	24.882	20.831		0.309524
	(30-45)	15.523	20.77	30.097	22.621	22.294	36.85	20.716	27.818	27.588	24.511		0.309524
	(45-60)	18.652	27.441	33.1961	22.012	28.724	47.889	20.644	34.248	38.682	25.626		0.309524
	(60-75)	24.518	33.399	40.8259	26.759	29.896	55.361	25.736	40.016	43.58	36.933		0.222222
	(75-90)	28.221	35.0787	38.9266	37.1168	37.0577	73.7147	37.6398	53.8167	65.1993	55.1556		0.015873
	MyoII amplitude of polarity Supplementary Fig.3d
		Control					5HT2A::mNeonGreen++
		1.54534	1.89482	1.93573	2.24732	2.15916	2.73059	2.1362	2.43536	2.70255	2.7665
			P value from Two-tailed Mann-Whitney test
				p=0.0317
	5HT2A::mNeonGreen membrane distribution Supplementary Fig. 3f
Junctional Orientation		5HT2A::mNeonGreen membrane levels
	(0-15)	32.4273	27.3494	31.873	28.405	27.734	27.37	33.232
	(15-30)	32.6649	27.1818	30.092	25.103	29.464	24.012	30.1342
	(30-45)	33.0414	27.8176	29.67	25.59	27.167	27.177	31.6282
	(45-60)	34.0602	29.4374	29.462	25.593	28.76	24.151	31.1283
	(60-75)	31.5132	30.8788	29.221	24.994	27.806	27.376	32.0958
	(75-90)	30.0006	32.3846	29.218	25.837	26.749	28.444	31.5338

## Sheet: Supplementary Fig4
	5HT2A::mNeonGreen membrane levels and MyoII levels following Toll-2,6,8 knockdown in 5HT2A::mNeonGreen overexpressing embryos Supplementary Fig.4b,c
	5HT2A::mNeonGreen membrane levels Supplementary Fig.4b
Junctional Orientation		Water Control										Toll-2,6,8 RNAi								P value from Mann-Whitney test
	(0-15)	42.388	42.261	41.147	44.721	41.674	48.8666	41.1	50.7908	41.321	48.008	33.565	30.587	41.9738	37.7903	31.458	35.748	32.9706		0.001234
	(15-30)	42.137	40.978	47.691	47.725	36.072	48.609	49.799	51.539	42.312	45.38	35.918	30.289	44.1177	37.709	33.803	36.306	33.1598		0.003085
	(30-45)	40.432	43.598	42.292	45.335	33.846	49.215	47.126	50.955	43.615	44.28	37.156	31.922	44.7516	39.8384	31.25	39.317	32.8922		0.009667
	(45-60)	40.468	45.591	41.68	44.272	36.549	50.823	42.768	44.944	43.881	46.599	36.4	31.393	42.1544	39.7388	32.069	38.437	32.164		0.001954
	(60-75)	43.221	38.542	44.549	44.261	43.338	52.06	46.105	50.661	43.759	41.788	38.144	30.528	43.9837	37.606	32.795	38.316	32.279		0.001954
	(75-90)	44.973	43.422	40.975	44.494	35.825	47.37	45.6543	49.264	44.673	47.226	32.507	29.993	42.1668	37.9563	34.213	38.3606	32.078		0.001234
	MyoII distribution Supplementary Fig.4c
Junctional Orientation		Water Control										Toll-2,6,8 RNAi								P value from Mann-Whitney test
	(0-15)	52.982	40.121	65.18	61.24	63.946	90.302	48.838	75.515	60.989	42.176	58.7397	43.0755	35.4272	42.15	44.159	43.7919	37.634		0.018511
	(15-30)	58.991	64.699	84.589	57.426	67.697	106.282	44.71	74.79	58.471	40.02	61.2476	39.3321	37.3145	45.9296	50.416	50.64	46.072		0.033011
	(30-45)	58.142	49.342	74.757	70.176	69.163	146.203	71.308	96.454	84.757	45.664	56.6696	48.6948	40.3477	48.8341	52.507	48.9658	47.328		0.006787
	(45-60)	98.932	52.837	103.597	87.888	95.055	178.46	75.343	125.822	116.015	60.831	60.8613	54.6105	44.3017	55.2438	61.981	54.421	53.244		0.006787
	(60-75)	144.966	81.169	175.135	157.125	104.3	245.982	88.107	170.292	148.174	75.447	73.8589	63.3465	50.7992	59.2841	70.114	70.525	68.5428		0.000103
	(75-90)	180.484	109.707	238.187	209.36	166.282	239.632	122.284	231.298	141.802	96.3481	76.626	73.4945	55.5087	55.9188	85.3275	80.9249	85.1731		0.000103
	MyoII amplitude of polarity Supplementary Fig. 4c
	Water Control										Toll-2,6,8 RNAi
	3.40652	2.7344	3.6543	3.41868	2.60035	2.65367	2.50387	3.06294	2.32504	2.28443	1.3045	1.70618	1.56684	1.32666	1.93228	1.84794	2.26319
	P value from two-tailed Mann-Whitney test				p=0.0001

## Sheet: Supplementary Fig5
	MBS::GFP distribution in 5HT2A overexpressing embryos Supplementary Fig.5b
Junctional Orientation		Control								5HT2A++											P value from Mann-Whitney test (two-tailed)
	(0-15)	29.631	27.98	26.501	31.65	26.575	25.113	24.497	31.836	17.012	24.841	23.389	22.139	24.662	19.645	23.787	25.246	23.997	19.85		0.000548
	(15-30)	29.154	27.552	28.374	28.246	27.38	23.954	25.696	27.035	17.362	24.989	23.491	26.24	23.238	18.744	25.708	23.025	22.541	19.276		0.000868
	(30-45)	31.707	26.48	28.016	29.879	27.028	24.156	25.676	30.871	18.038	26.334	22.805	24.888	25.452	19.453	26.481	23.172	23.352	19.817		0.002057
	(45-60)	32.569	28.849	30.285	34.138	34.082	24.939	28.075	31.999	20.264	26.654	26.22	24.196	23.474	20.549	28.899	28.827	23.591	21.574		0.002057
	(60-75)	32.943	31.187	34	34.543	36.694	27.959	29.928	31.968	22.48	30.409	27.901	26.834	24.628	20.723	32.236	27.515	24.899	21.027		0.001371
	(75-90)	29.983	27.714	31.487	41.496	32.77	32.547	29.963	35.221	23.77	34.367	27.038	24.785	24.389	22.144	32.14	30.425	26.125	26.279		0.01554

[truncated: 6 more sheets: Supplementary Fig6, Supplementary Fig7, Supplementary Fig8, Supplementary Fig10, Supplementary Fig11, Supplementary Fig12]
